# Supplementary material for: 4-({(E)-[2-(But-3-en-1-yl)-1-(prop-2-en-1-yl)-4-sulfanyl-1H-imidazol-5-yl]methyl­idene}amino)-3-phenyl-1H-1,2,4-triazole-5(4H)-thione
Source: Acta Crystallogr Sect E Struct Rep Online. 2011 Oct 5;67(Pt 11):o2828. doi: 10.1107/S1600536811039833 (PMC3247567; doi:10.1107/S1600536811039833)
Supplement: Supplementary file 1 [file e-67-o2828-sup1.cif]

##############################################################################
#                                                                            #
# This CIF contains the data in a paper accepted for publication in          #
# Acta Crystallographica Section E. It conforms to the requirements of       #
# Notes for Authors for Acta Crystallographica Section E, and has been       #
# peer reviewed under the auspices of the IUCr Commission on Journals.       #
#                                                                            #
# Full details of the Crystallographic Information File format               #
# are given in the paper "The Crystallographic Information File (CIF):       #
# a New Standard Archive File for Crystallography" by S. R. Hall, F. H.      #
# Allen and I. D. Brown [Acta Cryst. (1991), A47, 655-685].                  #
#                                                                            #
# The current version of the core CIF dictionary is obtainable from          #
# ftp://ftp.iucr.org/pub/cif_core.dic.                                       #
#                                                                            #
# Software is freely available for graphical display of the structure(s)     #
# in this CIF. For information consult the CIF software page                 #
# http://www.iucr.org/resources/cif/software.                                #
#                                                                            #
# This file may be used for bona fide research purposes within the           #
# scientific community so long as proper attribution is given to the journal # 
# article from which it was obtained.                                        #
#                                                                            #
##############################################################################
data_I
_audit_creation_method     SHELXL-97
_chemical_name_systematic
;
4-({(<i>E</i>)-[2-(But-3-en-1-yl)-1-(prop-2-en-1-yl)-4-sulfanyl-
1<i>H</i>-imidazol-5-yl]methylidene}amino)-3-phenyl-1<i>H</i>-
1,2,4-triazole-5(4<i>H</i>)-thione
;
_chemical_name_common     ?
_chemical_formula_moiety     'C19 H20 N6 S2'
_chemical_formula_sum     'C19 H20 N6 S2'
_chemical_formula_weight     396.53
_chemical_melting_point     ?
_symmetry_cell_setting     monoclinic
_symmetry_space_group_name_H-M     'C c'
loop_
    _symmetry_equiv_pos_as_xyz
    'x, y, z'
    'x, -y, z+1/2'
    'x+1/2, y+1/2, z'
    'x+1/2, -y+1/2, z+1/2'
_cell_length_a     13.384(3)
_cell_length_b     13.892(3)
_cell_length_c     11.349(2)
_cell_angle_alpha     90.00
_cell_angle_beta     101.953(3)
_cell_angle_gamma     90.00
_cell_volume     2064.5(7)
_cell_formula_units_Z     4
_cell_measurement_reflns_used     7754
_cell_measurement_theta_min     2.14
_cell_measurement_theta_max     27.00
_cell_measurement_temperature     293(2)
_exptl_crystal_description     Prism
_exptl_crystal_colour     'Pale yellow'
_exptl_crystal_size_max     0.28
_exptl_crystal_size_mid     0.25
_exptl_crystal_size_min     0.23
_exptl_crystal_density_diffrn     1.276
_exptl_crystal_density_meas     ?
_exptl_crystal_density_method     'not measured'
_exptl_crystal_F_000     832
_exptl_absorpt_coefficient_mu     0.274
_exptl_absorpt_correction_type     none
_exptl_absorpt_process_details     ?
_exptl_absorpt_correction_T_min     ?
_exptl_absorpt_correction_T_max     ?
_exptl_special_details
;
;
_diffrn_ambient_temperature     293(2)
_diffrn_radiation_type     MoK\a
_diffrn_radiation_wavelength     0.71073
_diffrn_radiation_source     'fine-focus sealed tube'
_diffrn_radiation_monochromator     graphite
_diffrn_measurement_device_type     'Bruker SMART APEX CCD area-detector'
_diffrn_measurement_method     \w
_diffrn_detector_area_resol_mean     ?
_diffrn_reflns_number     7754
_diffrn_reflns_av_R_equivalents     0.0171
_diffrn_reflns_av_sigmaI/netI     0.0249
_diffrn_reflns_theta_min     2.14
_diffrn_reflns_theta_max     27.00
_diffrn_reflns_theta_full     25.00
_diffrn_measured_fraction_theta_max     0.926
_diffrn_measured_fraction_theta_full     0.998
_diffrn_reflns_limit_h_min     -16
_diffrn_reflns_limit_h_max     16
_diffrn_reflns_limit_k_min     -17
_diffrn_reflns_limit_k_max     17
_diffrn_reflns_limit_l_min     -14
_diffrn_reflns_limit_l_max     13
_diffrn_standards_number     ?
_diffrn_standards_interval_count     ?
_diffrn_standards_interval_time     ?
_diffrn_standards_decay_%     0
_refine_special_details
;
Refinement of <i>F</i>^2^ against ALL reflections. The weighted <i>R</i>-factor
<i>wR</i> and goodness of fit <i>S</i> are based on <i>F</i>^2^, conventional
<i>R</i>-factors <i>R</i> are based on <i>F</i>, with <i>F</i> set to zero for
negative <i>F</i>^2^. The threshold expression of <i>F</i>^2^ >
\s(<i>F</i>^2^) is used only for calculating <i>R</i>-factors(gt) <i>etc</i>.
and is not relevant to the choice of reflections for refinement.
<i>R</i>-factors based on <i>F</i>^2^ are statistically about twice as large
as those based on <i>F</i>, and <i>R</i>- factors based on ALL data will be
even larger.
;
_reflns_number_total     3788
_reflns_number_gt     3391
_reflns_threshold_expression     I>2\s(I)
_refine_ls_structure_factor_coef     Fsqd
_refine_ls_matrix_type     full
_refine_ls_R_factor_all     0.0592
_refine_ls_R_factor_gt     0.0531
_refine_ls_wR_factor_gt     0.1348
_refine_ls_wR_factor_ref     0.1394
_refine_ls_goodness_of_fit_ref     1.066
_refine_ls_restrained_S_all     1.066
_refine_ls_number_reflns     3788
_refine_ls_number_parameters     244
_refine_ls_number_restraints     2
_refine_ls_hydrogen_treatment     constr
_refine_ls_weighting_scheme     calc
_refine_ls_weighting_details
         'calc w=1/[\s^2^(Fo^2^)+(0.0788P)^2^+0.8006P] where P=(Fo^2^+2Fc^2^)/3'
_atom_sites_solution_hydrogens     geom
_atom_sites_solution_primary     direct
_atom_sites_solution_secondary     difmap
_refine_ls_shift/su_max     0.001
_refine_ls_shift/su_mean     0.000
_refine_diff_density_max     0.329
_refine_diff_density_min     -0.208
_refine_ls_extinction_method     none
_refine_ls_extinction_coef     ?
loop_
    _atom_type_symbol
    _atom_type_description
    _atom_type_scat_dispersion_real
    _atom_type_scat_dispersion_imag
    _atom_type_scat_source
    'C' 'C' 0.0033 0.0016
                         'International Tables Vol C Tables 4.2.6.8 and 6.1.1.4'
    'H' 'H' 0.0000 0.0000
                         'International Tables Vol C Tables 4.2.6.8 and 6.1.1.4'
    'N' 'N' 0.0061 0.0033
                         'International Tables Vol C Tables 4.2.6.8 and 6.1.1.4'
    'S' 'S' 0.1246 0.1234
                         'International Tables Vol C Tables 4.2.6.8 and 6.1.1.4'
_computing_data_collection     'SMART (Bruker, 2004)'
_computing_cell_refinement     'SAINT (Bruker, 2004)'
_computing_data_reduction     'SAINT (Bruker, 2004)'
_computing_structure_solution     'SHELXS97 (Sheldrick, 2008)'
_computing_structure_refinement     'SHELXL97 (Sheldrick, 2008)'
_computing_molecular_graphics     'ORTEP-3 (Farrugia, 1997)'
_computing_publication_material     'PLATON (Spek, 2009)'
loop_
    _atom_site_type_symbol
    _atom_site_label
    _atom_site_fract_x
    _atom_site_fract_y
    _atom_site_fract_z
    _atom_site_U_iso_or_equiv
    _atom_site_adp_type
    _atom_site_calc_flag
    _atom_site_refinement_flags
    _atom_site_occupancy
    _atom_site_symmetry_multiplicity
    _atom_site_disorder_assembly
    _atom_site_disorder_group
    S S1 0.62454(8) 0.22573(8) -0.09079(10) 0.0795(3) Uani d . 1 1 . .
    H H1 0.6713 0.1935 -0.1613 0.119 Uiso calc R 1 1 . .
    S S2 0.50671(9) 0.18382(7) 0.24665(11) 0.0776(3) Uani d . 1 1 . .
    N N1 0.4682(2) 0.38001(19) 0.2489(3) 0.0520(6) Uani d . 1 1 . .
    C C2 0.4505(3) 0.2855(3) 0.2779(3) 0.0607(8) Uani d . 1 1 . .
    N N3 0.3797(2) 0.2949(2) 0.3446(3) 0.0677(8) Uani d . 1 1 . .
    H H3 0.3536 0.2465 0.3748 0.081 Uiso calc R 1 1 . .
    N N4 0.3523(3) 0.3875(2) 0.3605(3) 0.0695(8) Uani d . 1 1 . .
    C C5 0.4076(3) 0.4390(3) 0.3039(3) 0.0565(8) Uani d . 1 1 . .
    C C6 0.3977(3) 0.5438(3) 0.2943(3) 0.0607(8) Uani d . 1 1 . .
    C C7 0.4199(3) 0.5949(3) 0.1981(4) 0.0718(10) Uani d . 1 1 . .
    H H7 0.4487 0.5641 0.1405 0.086 Uiso calc R 1 1 . .
    C C8 0.3985(4) 0.6924(3) 0.1887(5) 0.0930(14) Uani d . 1 1 . .
    H H8 0.4135 0.7268 0.1242 0.112 Uiso calc R 1 1 . .
    C C9 0.3562(4) 0.7392(4) 0.2712(6) 0.0979(16) Uani d . 1 1 . .
    H H9 0.3405 0.8043 0.2621 0.117 Uiso calc R 1 1 . .
    C C10 0.3367(5) 0.6889(4) 0.3690(6) 0.1026(16) Uani d . 1 1 . .
    H H10 0.3098 0.7205 0.4276 0.123 Uiso calc R 1 1 . .
    C C11 0.3571(4) 0.5923(3) 0.3796(5) 0.0864(13) Uani d . 1 1 . .
    H H11 0.3434 0.5588 0.4454 0.104 Uiso calc R 1 1 . .
    N N12 0.5512(2) 0.4157(2) 0.2041(2) 0.0534(6) Uani d . 1 1 . .
    C C13 0.5707(2) 0.3656(2) 0.1163(3) 0.0510(7) Uani d . 1 1 . .
    H H13 0.5263 0.3157 0.0863 0.061 Uiso calc R 1 1 . .
    C C14 0.6567(2) 0.3821(2) 0.0621(3) 0.0498(7) Uani d . 1 1 . .
    C C15 0.6859(3) 0.3256(2) -0.0233(3) 0.0554(8) Uani d . 1 1 . .
    N N16 0.7739(2) 0.3557(2) -0.0521(3) 0.0586(7) Uani d . 1 1 . .
    C C17 0.8009(3) 0.4324(2) 0.0163(3) 0.0576(8) Uani d . 1 1 . .
    N N18 0.7337(2) 0.45065(18) 0.0878(2) 0.0529(6) Uani d . 1 1 . .
    C C19 0.7387(3) 0.5317(3) 0.1724(3) 0.0615(8) Uani d . 1 1 . .
    H H19A 0.7062 0.5130 0.2378 0.074 Uiso calc R 1 1 . .
    H H19B 0.8098 0.5459 0.2067 0.074 Uiso calc R 1 1 . .
    C C20 0.6890(4) 0.6192(3) 0.1151(5) 0.0787(12) Uani d . 1 1 . .
    H H20 0.6881 0.6715 0.1659 0.094 Uiso calc R 1 1 . .
    C C21 0.6481(5) 0.6321(4) 0.0080(6) 0.0983(16) Uani d . 1 1 . .
    H H21A 0.6465 0.5826 -0.0475 0.118 Uiso calc R 1 1 . .
    H H21B 0.6191 0.6915 -0.0170 0.118 Uiso calc R 1 1 . .
    C C22 0.8959(4) 0.4875(3) 0.0161(5) 0.0925(16) Uani d . 1 1 . .
    H H22A 0.9024 0.4973 -0.0666 0.111 Uiso calc R 1 1 . .
    H H22B 0.8902 0.5503 0.0514 0.111 Uiso calc R 1 1 . .
    C C23 0.9883(4) 0.4404(4) 0.0821(9) 0.152(3) Uani d . 1 1 . .
    H H23B 0.9879 0.3736 0.0571 0.182 Uiso calc R 1 1 . .
    H H23A 0.9880 0.4415 0.1675 0.182 Uiso calc R 1 1 . .
    C C24 1.0858(6) 0.4886(5) 0.0613(15) 0.220(6) Uani d . 1 1 . .
    H H24 1.0844 0.5505 0.0298 0.264 Uiso calc R 1 1 . .
    C C25 1.1675(6) 0.4425(8) 0.0880(11) 0.199(5) Uani d . 1 1 . .
    H H25A 1.1677 0.3807 0.1195 0.239 Uiso calc R 1 1 . .
    H H25B 1.2281 0.4700 0.0764 0.239 Uiso calc R 1 1 . .
loop_
    _atom_site_aniso_label
    _atom_site_aniso_U_11
    _atom_site_aniso_U_22
    _atom_site_aniso_U_33
    _atom_site_aniso_U_12
    _atom_site_aniso_U_13
    _atom_site_aniso_U_23
    S1 0.0824(7) 0.0741(6) 0.0920(7) -0.0194(5) 0.0409(6) -0.0316(5)
    S2 0.0906(7) 0.0572(5) 0.0970(7) -0.0004(5) 0.0467(6) -0.0015(5)
    N1 0.0515(14) 0.0552(15) 0.0571(15) -0.0019(11) 0.0294(12) 0.0031(12)
    C2 0.0590(19) 0.068(2) 0.061(2) -0.0067(16) 0.0263(16) 0.0024(15)
    N3 0.0701(18) 0.0648(18) 0.081(2) -0.0029(14) 0.0454(16) 0.0120(15)
    N4 0.0696(18) 0.0688(18) 0.084(2) 0.0036(15) 0.0483(17) 0.0082(16)
    C5 0.0526(17) 0.070(2) 0.0534(18) 0.0031(15) 0.0248(14) 0.0057(15)
    C6 0.0495(18) 0.0632(19) 0.075(2) 0.0059(15) 0.0267(16) 0.0011(17)
    C7 0.081(2) 0.067(2) 0.074(2) 0.0027(19) 0.031(2) 0.0065(18)
    C8 0.111(4) 0.076(3) 0.095(3) 0.005(3) 0.027(3) 0.019(2)
    C9 0.102(4) 0.066(3) 0.125(4) 0.027(2) 0.022(3) 0.005(3)
    C10 0.112(4) 0.082(3) 0.127(4) 0.024(3) 0.057(3) -0.007(3)
    C11 0.092(3) 0.087(3) 0.095(3) 0.023(2) 0.053(3) 0.002(2)
    N12 0.0522(14) 0.0620(15) 0.0540(15) -0.0017(12) 0.0295(12) 0.0045(12)
    C13 0.0480(16) 0.0578(18) 0.0504(18) -0.0032(13) 0.0178(14) 0.0021(14)
    C14 0.0515(17) 0.0523(16) 0.0499(18) 0.0035(13) 0.0208(14) 0.0019(13)
    C15 0.0579(18) 0.0545(18) 0.060(2) 0.0018(14) 0.0274(15) -0.0023(14)
    N16 0.0628(16) 0.0585(16) 0.0652(18) -0.0012(13) 0.0380(14) -0.0036(13)
    C17 0.063(2) 0.0534(17) 0.067(2) -0.0015(15) 0.0368(17) 0.0028(15)
    N18 0.0605(15) 0.0483(13) 0.0578(15) -0.0009(12) 0.0303(12) 0.0003(12)
    C19 0.066(2) 0.0562(18) 0.067(2) -0.0088(15) 0.0261(17) -0.0108(15)
    C20 0.082(3) 0.068(2) 0.089(3) -0.002(2) 0.024(3) -0.016(2)
    C21 0.108(4) 0.073(3) 0.106(4) 0.014(3) 0.006(3) -0.002(3)
    C22 0.095(3) 0.082(3) 0.125(4) -0.032(3) 0.079(3) -0.029(3)
    C23 0.059(3) 0.084(3) 0.322(11) -0.019(2) 0.063(4) -0.027(5)
    C24 0.093(5) 0.090(4) 0.514(19) -0.031(4) 0.152(8) -0.058(7)
    C25 0.080(4) 0.223(10) 0.314(14) -0.025(5) 0.087(6) -0.018(10)
_geom_special_details
;
All e.s.d.'s (except the e.s.d. in the dihedral angle between two l.s. planes)
are estimated using the full covariance matrix. The cell e.s.d.'s are taken
into account individually in the estimation of e.s.d.'s in distances, angles
and torsion angles; correlations between e.s.d.'s in cell parameters are only
used when they are defined by crystal symmetry. An approximate (isotropic)
treatment of cell e.s.d.'s is used for estimating e.s.d.'s involving l.s.
planes.
;
loop_
    _geom_bond_atom_site_label_1
    _geom_bond_atom_site_label_2
    _geom_bond_site_symmetry_2
    _geom_bond_distance
    _geom_bond_publ_flag
    S1 C15 . 1.711(4) ?
    S1 H1 . 1.2000 ?
    S2 C2 . 1.673(4) ?
    N1 C2 . 1.385(5) ?
    N1 C5 . 1.389(4) ?
    N1 N12 . 1.405(4) ?
    C2 N3 . 1.337(5) ?
    N3 N4 . 1.359(4) ?
    N3 H3 . 0.8600 ?
    N4 C5 . 1.292(4) ?
    C5 C6 . 1.463(5) ?
    C6 C11 . 1.380(5) ?
    C6 C7 . 1.386(5) ?
    C7 C8 . 1.384(6) ?
    C7 H7 . 0.9300 ?
    C8 C9 . 1.356(8) ?
    C8 H8 . 0.9300 ?
    C9 C10 . 1.381(8) ?
    C9 H9 . 0.9300 ?
    C10 C11 . 1.370(7) ?
    C10 H10 . 0.9300 ?
    C11 H11 . 0.9300 ?
    N12 C13 . 1.285(4) ?
    C13 C14 . 1.432(4) ?
    C13 H13 . 0.9300 ?
    C14 C15 . 1.365(4) ?
    C14 N18 . 1.389(4) ?
    C15 N16 . 1.352(4) ?
    N16 C17 . 1.324(5) ?
    C17 N18 . 1.355(4) ?
    C17 C22 . 1.485(5) ?
    N18 C19 . 1.472(4) ?
    C19 C20 . 1.471(6) ?
    C19 H19A . 0.9700 ?
    C19 H19B . 0.9700 ?
    C20 C21 . 1.239(7) ?
    C20 H20 . 0.9300 ?
    C21 H21A . 0.9300 ?
    C21 H21B . 0.9300 ?
    C22 C23 . 1.461(9) ?
    C22 H22A . 0.9700 ?
    C22 H22B . 0.9700 ?
    C23 C24 . 1.529(8) ?
    C23 H23B . 0.9700 ?
    C23 H23A . 0.9700 ?
    C24 C25 . 1.250(13) ?
    C24 H24 . 0.9300 ?
    C25 H25A . 0.9300 ?
    C25 H25B . 0.9300 ?
loop_
    _geom_angle_atom_site_label_1
    _geom_angle_atom_site_label_2
    _geom_angle_atom_site_label_3
    _geom_angle_site_symmetry_1
    _geom_angle_site_symmetry_3
    _geom_angle
    _geom_angle_publ_flag
    C15 S1 H1 . . 109.5 ?
    C2 N1 C5 . . 107.9(3) ?
    C2 N1 N12 . . 127.4(3) ?
    C5 N1 N12 . . 122.3(3) ?
    N3 C2 N1 . . 102.6(3) ?
    N3 C2 S2 . . 127.2(3) ?
    N1 C2 S2 . . 130.1(3) ?
    C2 N3 N4 . . 114.2(3) ?
    C2 N3 H3 . . 122.9 ?
    N4 N3 H3 . . 122.9 ?
    C5 N4 N3 . . 105.1(3) ?
    N4 C5 N1 . . 110.2(3) ?
    N4 C5 C6 . . 122.4(3) ?
    N1 C5 C6 . . 127.2(3) ?
    C11 C6 C7 . . 118.8(4) ?
    C11 C6 C5 . . 118.4(4) ?
    C7 C6 C5 . . 122.6(3) ?
    C8 C7 C6 . . 119.2(4) ?
    C8 C7 H7 . . 120.4 ?
    C6 C7 H7 . . 120.4 ?
    C9 C8 C7 . . 121.6(5) ?
    C9 C8 H8 . . 119.2 ?
    C7 C8 H8 . . 119.2 ?
    C8 C9 C10 . . 119.2(4) ?
    C8 C9 H9 . . 120.4 ?
    C10 C9 H9 . . 120.4 ?
    C11 C10 C9 . . 119.9(5) ?
    C11 C10 H10 . . 120.1 ?
    C9 C10 H10 . . 120.1 ?
    C10 C11 C6 . . 121.2(5) ?
    C10 C11 H11 . . 119.4 ?
    C6 C11 H11 . . 119.4 ?
    C13 N12 N1 . . 113.1(3) ?
    N12 C13 C14 . . 123.8(3) ?
    N12 C13 H13 . . 118.1 ?
    N14 C13 H13 . . 118.1 ?
    C15 C14 N18 . . 103.6(3) ?
    C15 C14 C13 . . 125.9(3) ?
    N18 C14 C13 . . 130.3(3) ?
    N16 C15 C14 . . 112.7(3) ?
    N16 C15 S1 . . 120.2(2) ?
    C14 C15 S1 . . 127.1(3) ?
    C17 N16 C15 . . 104.6(3) ?
    N16 C17 N18 . . 111.6(3) ?
    N16 C17 C22 . . 123.0(3) ?
    N18 C17 C22 . . 125.4(3) ?
    C17 N18 C14 . . 107.5(3) ?
    C17 N18 C19 . . 126.0(3) ?
    C14 N18 C19 . . 126.4(3) ?
    C20 C19 N18 . . 112.8(3) ?
    C20 C19 H19A . . 109.0 ?
    N18 C19 H19A . . 109.0 ?
    C20 C19 H19B . . 109.0 ?
    N18 C19 H19B . . 109.0 ?
    H19A C19 H19B . . 107.8 ?
    C21 C20 C19 . . 128.4(4) ?
    C21 C20 H20 . . 115.8 ?
    C19 C20 H20 . . 115.8 ?
    C20 C21 H21A . . 120.0 ?
    C20 C21 H21B . . 120.0 ?
    H21A C21 H21B . . 120.0 ?
    C23 C22 C17 . . 113.7(4) ?
    C23 C22 H22A . . 108.8 ?
    C17 C22 H22A . . 108.8 ?
    C23 C22 H22B . . 108.8 ?
    C17 C22 H22B . . 108.8 ?
    H22A C22 H22B . . 107.7 ?
    C22 C23 C24 . . 112.6(7) ?
    C22 C23 H23B . . 109.1 ?
    C24 C23 H23B . . 109.1 ?
    C22 C23 H23A . . 109.1 ?
    C24 C23 H23A . . 109.1 ?
    H23B C23 H23A . . 107.8 ?
    C25 C24 C23 . . 118.0(9) ?
    C25 C24 H24 . . 121.0 ?
    C23 C24 H24 . . 121.0 ?
    C24 C25 H25A . . 120.0 ?
    C24 C25 H25B . . 120.0 ?
    H25A C25 H25B . . 120.0 ?
loop_
    _geom_torsion_atom_site_label_1
    _geom_torsion_atom_site_label_2
    _geom_torsion_atom_site_label_3
    _geom_torsion_atom_site_label_4
    _geom_torsion_site_symmetry_1
    _geom_torsion_site_symmetry_2
    _geom_torsion_site_symmetry_3
    _geom_torsion_site_symmetry_4
    _geom_torsion
    _geom_torsion_publ_flag
    C5 N1 C2 N3 . . . . 1.5(4) ?
    N12 N1 C2 N3 . . . . 164.0(3) ?
    C5 N1 C2 S2 . . . . -175.1(3) ?
    N12 N1 C2 S2 . . . . -12.6(6) ?
    N1 C2 N3 N4 . . . . -0.5(4) ?
    S2 C2 N3 N4 . . . . 176.2(3) ?
    C2 N3 N4 C5 . . . . -0.7(4) ?
    N3 N4 C5 N1 . . . . 1.6(4) ?
    N3 N4 C5 C6 . . . . 177.0(3) ?
    C2 N1 C5 N4 . . . . -2.0(4) ?
    N12 N1 C5 N4 . . . . -165.6(3) ?
    C2 N1 C5 C6 . . . . -177.2(4) ?
    N12 N1 C5 C6 . . . . 19.2(5) ?
    N4 C5 C6 C11 . . . . 23.2(6) ?
    N1 C5 C6 C11 . . . . -162.2(4) ?
    N4 C5 C6 C7 . . . . -151.5(4) ?
    N1 C5 C6 C7 . . . . 23.0(6) ?
    C11 C6 C7 C8 . . . . -1.5(6) ?
    C5 C6 C7 C8 . . . . 173.2(4) ?
    C6 C7 C8 C9 . . . . -0.1(8) ?
    C7 C8 C9 C10 . . . . 1.9(9) ?
    C8 C9 C10 C11 . . . . -2.1(9) ?
    C9 C10 C11 C6 . . . . 0.4(9) ?
    C7 C6 C11 C10 . . . . 1.4(7) ?
    C5 C6 C11 C10 . . . . -173.5(5) ?
    C2 N1 N12 C13 . . . . 47.3(4) ?
    C5 N1 N12 C13 . . . . -152.4(3) ?
    N1 N12 C13 C14 . . . . -174.4(3) ?
    N12 C13 C14 C15 . . . . 173.5(3) ?
    N12 C13 C14 N18 . . . . -0.4(5) ?
    N18 C14 C15 N16 . . . . -0.8(4) ?
    C13 C14 C15 N16 . . . . -176.0(3) ?
    N18 C14 C15 S1 . . . . 178.4(3) ?
    C13 C14 C15 S1 . . . . 3.3(5) ?
    C14 C15 N16 C17 . . . . 0.1(4) ?
    S1 C15 N16 C17 . . . . -179.2(3) ?
    C15 N16 C17 N18 . . . . 0.7(4) ?
    C15 N16 C17 C22 . . . . 178.4(4) ?
    N16 C17 N18 C14 . . . . -1.3(4) ?
    C22 C17 N18 C14 . . . . -178.8(4) ?
    N16 C17 N18 C19 . . . . -178.2(3) ?
    C22 C17 N18 C19 . . . . 4.2(6) ?
    C15 C14 N18 C17 . . . . 1.2(3) ?
    C13 C14 N18 C17 . . . . 176.1(3) ?
    C15 C14 N18 C19 . . . . 178.1(3) ?
    C13 C14 N18 C19 . . . . -7.0(5) ?
    C17 N18 C19 C20 . . . . 86.8(4) ?
    C14 N18 C19 C20 . . . . -89.6(4) ?
    N18 C19 C20 C21 . . . . -2.4(7) ?
    N16 C17 C22 C23 . . . . -76.5(6) ?
    N18 C17 C22 C23 . . . . 100.8(5) ?
    C17 C22 C23 C24 . . . . 169.4(7) ?
    C22 C23 C24 C25 . . . . -162.9(12) ?
loop_
    _geom_hbond_atom_site_label_D
    _geom_hbond_atom_site_label_H
    _geom_hbond_atom_site_label_A
    _geom_hbond_site_symmetry_A
    _geom_hbond_distance_DH
    _geom_hbond_distance_HA
    _geom_hbond_distance_DA
    _geom_hbond_angle_DHA
    N3 H3 N16 4_455 0.86 2.05 2.907(5) 172
data_global
_journal_date_recd_electronic     2011-08-19
_journal_date_accepted     2011-09-28
_journal_name_full     'Acta Crystallographica, Section E'
_journal_year     2011
_journal_volume     67
_journal_issue     11
_journal_page_first     o2828
_journal_page_last     o2828
_journal_paper_category     QO
_journal_coeditor_code     KJ2187
_publ_contact_author_name     'Sampath Natarajan'
_publ_contact_author_address
;
Department of Advanced Technology Fusion,
Konkuk University
1 Hwayang-dong
Gwangjin-gu
Seoul 143 701
Republic of Korea
;
_publ_contact_author_email     'sampath@konkuk.ac.kr;sams76@gmail.com'
_publ_contact_author_fax     +82-2-444-6707
_publ_contact_author_phone     +82-2-450-4151
_publ_section_title
;\
4-({(<i>E</i>)-[2-(But-3-en-1-yl)-1-(prop-2-en-1-yl)-4-sulfanyl-1<i>H</i>-\
imidazol-5-yl]methylidene}amino)-3-phenyl-1<i>H</i>-1,2,4-triazole-\
5(4<i>H</i>)-thione
;
loop_
    _publ_author_name
    _publ_author_address
    'Natarajan, Sampath'
;
Department of Advanced Technology Fusion
Konkuk University
1 Hwayang-dong
Gwangjin-gu
Seoul 143 701
Republic of Korea
;
    'Mathews, Rita'
;
Department of Advanced Technology Fusion
Konkuk University
1 Hwayang-dong
Gwangjin-gu
Seoul 143 701
Republic of Korea
;
