# Supplementary material for: 4-({(E)-[2-(But-3-en-1-yl)-1-(prop-2-en-1-yl)-4-sulfanyl-1H-imidazol-5-yl]methyl­idene}amino)-3-phenyl-1H-1,2,4-triazole-5(4H)-thione
Source: Acta Crystallogr Sect E Struct Rep Online. 2011 Oct 5;67(Pt 11):o2828. doi: 10.1107/S1600536811039833 (PMC3247567; doi:10.1107/S1600536811039833)
Supplement: Supplementary file 2 [file e-67-o2828-Isup2.hkl]

#
# h,k,l, Fc-squared, Fo-squared, sigma(Fo-squared) and status flag
#
data_I
_shelx_title ' mnp31m in Cc'
_shelx_refln_list_code          4
_shelx_F_calc_maximum      257.78
_exptl_crystal_F_000       832.00
_reflns_d_resolution_high  0.7828
 
loop_
 _symmetry_equiv_pos_as_xyz
 'x, y, z'
 'x, -y, z+1/2'
 'x+1/2, y+1/2, z'
 'x+1/2, -y+1/2, z+1/2'
 
_cell_length_a    13.3844
_cell_length_b    13.8924
_cell_length_c    11.3490
_cell_angle_alpha  90.000
_cell_angle_beta  101.953
_cell_angle_gamma  90.000
 
_shelx_F_squared_multiplier     1.000
 
loop_
 _refln_index_h
 _refln_index_k
 _refln_index_l
 _refln_F_squared_calc
 _refln_F_squared_meas
 _refln_F_squared_sigma
 _refln_observed_status
   2   0 -14       55.02       62.43     11.71 o
   1   1 -14        1.96        6.56      5.78 o
   3   1 -14       27.14       54.15      9.82 o
   2   2 -14        7.78       18.45      8.84 o
  -1   1 -13        2.56       -0.21      6.17 o
   1   1 -13       11.20       13.89      4.96 o
   3   1 -13       86.34       99.77      8.73 o
   5   1 -13       68.81       65.97      7.61 o
   7   1 -13        8.54       19.47      5.60 o
   0   2 -13        7.44        5.92      4.66 o
   2   2 -13       34.64       31.42      8.73 o
   4   2 -13       53.56       43.35      6.62 o
   6   2 -13       69.39       62.03      7.63 o
  -1   3 -13        1.27       11.57      7.51 o
   1   3 -13        2.83        9.80      4.77 o
   3   3 -13       56.89       59.32     10.84 o
   5   3 -13       25.21       42.18      7.30 o
   7   3 -13       72.33       83.38      8.16 o
   2   4 -13        5.84       13.99      5.03 o
   4   4 -13       61.35       53.82      7.21 o
   6   4 -13       30.22       28.90      6.07 o
   3   5 -13       11.41       11.49      5.25 o
   5   5 -13        9.13       -3.37      7.08 o
   2   6 -13        7.70       16.77      7.65 o
   4   6 -13      108.82      137.28     15.43 o
   1   7 -13       10.24       25.67      8.77 o
   3   7 -13       21.13       32.41     10.17 o
   0   0 -12       14.19        2.67      6.94 o
   2   0 -12      112.88      103.47     11.29 o
   4   0 -12      227.53      239.41     17.19 o
   6   0 -12       85.34      106.06     12.42 o
   8   0 -12      184.34      200.97     16.48 o
  10   0 -12      106.85      141.28     14.45 o
  -1   1 -12       48.11       64.39      6.57 o
   1   1 -12       23.23       19.55      4.83 o
   3   1 -12       48.27       52.87      6.34 o
   5   1 -12      133.80      114.61      8.64 o
   7   1 -12      121.76      158.57     16.73 o
   9   1 -12        0.74       -1.08      4.09 o
  11   1 -12        6.11       -0.63      6.38 o
  -2   2 -12       64.96       80.39     10.59 o
   0   2 -12       14.41       22.51      5.89 o
   2   2 -12        3.34        4.54      4.29 o
   4   2 -12       83.93       89.89      8.04 o
   6   2 -12       38.13       25.70      5.35 o
   8   2 -12       86.48       87.41      7.94 o
  10   2 -12       24.28       15.71      4.99 o
  -1   3 -12        3.68        7.86      6.24 o
   1   3 -12      150.78      158.49      9.79 o
   3   3 -12       21.61       27.66      5.53 o
   5   3 -12        1.15       -2.18      4.19 o
   7   3 -12       21.55        8.88      6.87 o
   9   3 -12       25.21       13.17      4.51 o
   0   4 -12       28.36       31.93      5.43 o
   2   4 -12       41.49       41.16      6.16 o
   4   4 -12       84.82       76.75      7.68 o
   6   4 -12        8.83       -0.50      4.04 o
   8   4 -12       16.56       30.58      7.96 o
  10   4 -12       16.75       21.18      6.80 o
  -3   5 -12        0.78       14.52      7.93 o
  -1   5 -12        0.50       -1.05      6.31 o
   1   5 -12       19.78       18.28     11.64 o
   3   5 -12       17.76       11.48      4.83 o
   5   5 -12       95.99      126.60      9.51 o
   7   5 -12       91.77      100.59      8.69 o
   9   5 -12       23.64       32.41      7.44 o
  -4   6 -12        2.97       18.38      8.07 o
  -2   6 -12        4.31        4.28      7.16 o
   0   6 -12        8.79       15.22      7.16 o
   2   6 -12       42.56       54.86      6.43 o
   4   6 -12       19.66       16.62      4.14 o
   6   6 -12      105.44       91.13      6.67 o
   8   6 -12       16.37       21.54      6.80 o
  -3   7 -12        0.94        4.91      7.23 o
  -1   7 -12       19.63       28.97      7.51 o
   1   7 -12       23.31       27.99      8.14 o
   3   7 -12        6.38       22.76      7.16 o
   5   7 -12       41.06       43.04      9.15 o
   7   7 -12        0.09        0.06      4.21 o
   9   7 -12       24.60       34.86      8.98 o
   0   8 -12        2.64        7.86      7.16 o
   2   8 -12        9.32        9.95      5.86 o
   4   8 -12       44.20       61.01     10.73 o
   6   8 -12       14.41       16.27      8.56 o
   3   9 -12       12.27       24.30      8.00 o
  -7   1 -11       16.75       23.57      9.61 o
  -1   1 -11       17.32       22.93      5.96 o
   1   1 -11      100.79      108.97      7.79 o
   3   1 -11        6.51        4.92      6.52 o
   5   1 -11       13.40       15.36      6.63 o
   7   1 -11       32.15       34.29      5.31 o
   9   1 -11      114.98       95.29      8.00 o
  11   1 -11      186.40      215.22     12.07 o
  13   1 -11       60.59       81.60     18.31 o
  -6   2 -11        5.73        0.98      7.30 o
  -2   2 -11        5.33        6.38      5.82 o
   0   2 -11       13.59       17.65      4.46 o
   2   2 -11       74.76       62.99      9.05 o
   4   2 -11      464.24      415.29     15.45 o
   6   2 -11      157.34      179.01     13.05 o
   8   2 -11       56.98       68.46      7.40 o
  10   2 -11       19.88       25.54      5.28 o
  12   2 -11        9.87       28.73      6.31 o
  -7   3 -11        2.14        9.26      9.05 o
  -3   3 -11        6.13        9.26      5.68 o
  -1   3 -11       46.38       48.73      4.50 o
   1   3 -11       19.44       27.61      5.08 o
   3   3 -11      125.61      130.16      8.80 o
   5   3 -11      479.89      426.87     21.96 o
   7   3 -11       43.13       39.38     11.89 o
   9   3 -11       62.68       97.45      7.96 o
  11   3 -11        2.48       -2.26      7.72 o
  13   3 -11       15.88       13.96      6.80 o
  -4   4 -11        1.52       10.94      6.87 o
  -2   4 -11       26.05       38.93      7.01 o
   0   4 -11       11.67        4.08      3.33 o
   2   4 -11      131.22      147.63      7.15 o
   4   4 -11      115.70      108.94      6.50 o
   6   4 -11        8.47       24.67      3.77 o
   8   4 -11       66.14       70.35      6.99 o
  10   4 -11       21.93       23.51      4.95 o
  12   4 -11       89.80       80.25     10.31 o
  -3   5 -11        4.33       12.63      6.66 o
  -1   5 -11       76.43       88.04      9.75 o
   1   5 -11       50.49       53.78      5.97 o
   3   5 -11       16.65       18.87      3.89 o
   5   5 -11      142.28      163.84      7.82 o
   7   5 -11      144.02      158.29      7.92 o
   9   5 -11       20.38       14.18      5.52 o
  11   5 -11        5.33        7.73      5.30 o
  -4   6 -11       47.29       47.35      9.33 o
  -2   6 -11        0.45       -5.33      5.54 o
   0   6 -11       14.73        9.07      4.35 o
   2   6 -11       11.37       11.47      4.50 o
   4   6 -11       76.24       71.83      5.79 o
   6   6 -11       94.19      108.97      6.73 o
   8   6 -11       18.95       21.02      4.09 o
  10   6 -11       25.85       16.85      3.95 o
  12   6 -11       12.50       -2.67      5.54 o
  -3   7 -11       10.21        6.24      7.23 o
  -1   7 -11       11.17       21.47      7.37 o
   1   7 -11        3.04        2.40      4.50 o
   3   7 -11       16.23       22.21      5.20 o
   5   7 -11       50.28       62.28      5.47 o
   7   7 -11      115.17      122.18      7.29 o
   9   7 -11       14.30       20.10      4.87 o
  11   7 -11        9.39       20.34      6.87 o
  -2   8 -11        8.32       15.92      7.37 o
   0   8 -11        8.20        0.98      6.10 o
   2   8 -11       25.22       14.91      5.50 o
   4   8 -11       52.64       24.24      5.72 o
   6   8 -11        0.50        3.52      4.54 o
   8   8 -11       56.79       64.35      7.63 o
  -1   9 -11        8.51       17.33      7.86 o
   1   9 -11        6.36       17.47      7.37 o
   3   9 -11        7.04        6.22      5.33 o
   5   9 -11       53.86       48.55      7.16 o
   7   9 -11        1.68       11.43      8.14 o
   2  10 -11        8.41       13.77      5.66 o
   4  10 -11        3.29        8.81      5.83 o
   3  11 -11       13.99       19.64     10.52 o
  -8   0 -10       11.48       18.87      8.42 o
  -6   0 -10       28.34       40.97      9.40 o
  -2   0 -10      129.71      126.13     10.73 o
   0   0 -10       49.13       43.35      7.44 o
   2   0 -10       34.29       15.43      5.61 o
   4   0 -10       64.71       60.05      8.56 o
   6   0 -10     1047.34      939.98     34.30 o
   8   0 -10       41.48       71.62      9.96 o
  10   0 -10        7.58       23.50      6.73 o
  12   0 -10      164.55      198.38     16.06 o
  -7   1 -10       31.64       23.15      8.28 o
  -5   1 -10        4.90       10.66      7.23 o
  -3   1 -10       20.90       25.95      6.24 o
  -1   1 -10       55.54       74.71      6.07 o
   1   1 -10       82.47      101.97      7.12 o
   3   1 -10      304.74      292.81     12.13 o
   5   1 -10      127.39      122.14      8.25 o
   7   1 -10      255.87      210.44     10.89 o
   9   1 -10      177.96      135.13     22.80 o
  11   1 -10       28.45       49.42      6.35 o
  13   1 -10        8.63        7.38      4.69 o
  -8   2 -10        2.01       11.93      8.07 o
  -6   2 -10       31.03       33.53      8.28 o
  -4   2 -10       18.69       28.34      7.23 o
  -2   2 -10       77.23       80.15      4.91 o
   0   2 -10       58.12       39.71      3.86 o
   2   2 -10      251.95      287.05      9.07 o
   4   2 -10       67.34       67.16      6.03 o
   6   2 -10      149.43      174.72      9.87 o
   8   2 -10      533.68      581.07     18.67 o
  10   2 -10       52.78       42.31      5.72 o
  12   2 -10       71.59       70.68      7.02 o
  14   2 -10       35.43       38.44      9.33 o
  -7   3 -10        1.16       -0.49      6.73 o
  -5   3 -10        1.29        1.19      5.82 o
  -3   3 -10       62.88       54.15      7.79 o
  -1   3 -10       22.26       27.00      3.47 o
   1   3 -10       19.30        8.35      3.09 o
   3   3 -10       61.47       74.71      5.59 o
   5   3 -10      449.59      496.20     12.80 o
   7   3 -10      255.61      262.25      9.36 o
   9   3 -10       66.39       63.38      5.08 o
  11   3 -10       14.50       25.68      4.93 o
  13   3 -10       29.74       17.82      7.51 o
  -8   4 -10        2.04       18.17      8.28 o
  -6   4 -10        7.04       28.97      7.44 o
  -4   4 -10       34.02       42.93      7.72 o
  -2   4 -10        1.22        3.58      4.98 o
   0   4 -10       74.93       68.54      5.47 o
   2   4 -10       12.09       10.26      3.12 o
   4   4 -10       58.24       39.78      4.38 o
   6   4 -10      403.93      364.59     13.10 o
   8   4 -10      334.83      316.32     10.50 o
  10   4 -10        2.57        4.55      3.25 o
  12   4 -10        9.13       12.05      6.26 o
  -7   5 -10        2.44        2.17      7.30 o
  -5   5 -10       13.83       13.89      6.52 o
  -3   5 -10       14.04       25.11      5.96 o
  -1   5 -10       88.31       68.51      6.31 o
   1   5 -10       76.24       74.61      5.30 o
   3   5 -10       67.47       59.37      5.00 o
   5   5 -10      378.39      305.95     10.25 o
   7   5 -10      174.53      150.56      7.55 o
   9   5 -10        4.03        3.70      3.06 o
  11   5 -10       14.08       28.57      4.35 o
  13   5 -10       76.24      105.57     12.49 o
  -8   6 -10        0.40        0.21      9.47 o
  -4   6 -10        7.55       10.73      6.17 o
  -2   6 -10        4.45        8.00      5.47 o
   0   6 -10      163.88      177.03      9.52 o
   2   6 -10       93.87      123.90      8.16 o
   4   6 -10        9.97        9.56      3.53 o
   6   6 -10       11.57       17.46      3.64 o
   8   6 -10      234.68      202.76      8.70 o
  10   6 -10       35.38       47.34      4.86 o
  12   6 -10       12.73       21.74      9.96 o
  -5   7 -10        4.87       11.78      7.16 o
  -3   7 -10       53.50       45.46      8.42 o
  -1   7 -10       50.02       53.59      8.42 o
   1   7 -10       31.80       25.41      5.17 o
   3   7 -10      175.60      191.36     10.34 o
   5   7 -10       17.80       23.45      3.92 o
   7   7 -10       73.60       79.54      5.87 o
   9   7 -10       41.89       38.76      5.66 o
  11   7 -10       20.04       30.69      4.51 o
  -4   8 -10       10.48       10.94      6.80 o
  -2   8 -10       23.12       18.31      7.01 o
   0   8 -10        2.43       11.93      6.24 o
   2   8 -10       87.61      105.92      8.04 o
   4   8 -10       18.27       18.68      5.96 o
   6   8 -10      143.12      156.84     16.17 o
   8   8 -10       27.02       44.53      6.58 o
  10   8 -10       33.77       32.80      6.94 o
  -3   9 -10        9.74       20.62      7.23 o
  -1   9 -10       68.32       83.83     10.59 o
   1   9 -10       59.40       64.14      6.96 o
   3   9 -10        3.06        9.82      4.92 o
   5   9 -10       55.91       46.76      9.33 o
   7   9 -10       65.67       75.29      9.15 o
   9   9 -10       70.94       77.13      8.21 o
  -2  10 -10       16.34       19.64      7.65 o
   0  10 -10       21.90       20.48      7.65 o
   2  10 -10        4.73       13.92      5.18 o
   4  10 -10        0.22        7.55      5.33 o
   6  10 -10        5.65       -0.68      4.82 o
   8  10 -10       32.35       38.23      9.26 o
   1  11 -10       69.31       72.60     10.59 o
   3  11 -10       24.52       40.35      6.59 o
   5  11 -10        1.40       -2.80      7.01 o
   2  12 -10        2.24        8.70      9.33 o
   4  12 -10       18.20       27.64      9.68 o
  -9   1  -9        7.14       20.02      5.83 o
  -7   1  -9       23.01       32.48      5.87 o
  -5   1  -9       10.04       24.76      6.80 o
  -3   1  -9       98.94      100.69      5.33 o
  -1   1  -9      164.83      190.09      6.76 o
   1   1  -9      508.76      493.05     11.20 o
   3   1  -9        1.50        4.91      2.76 o
   5   1  -9      498.65      465.48     11.38 o
   7   1  -9      285.91      302.01      9.42 o
   9   1  -9      765.41      773.39     21.58 o
  11   1  -9        5.96        7.74      6.03 o
  13   1  -9       10.45       23.33      5.25 o
  -8   2  -9       17.15       12.63      7.86 o
  -6   2  -9        6.90       13.68      6.38 o
  -4   2  -9       21.90       26.59      6.80 o
  -2   2  -9      283.54      264.07      7.07 o
   0   2  -9       76.36       75.94      4.62 o
   2   2  -9      215.21      254.50     14.23 o
   4   2  -9      424.45      427.88     11.77 o
   6   2  -9      665.71      743.13     15.41 o
   8   2  -9      136.86      144.14      7.64 o
  10   2  -9       82.38       82.71      5.59 o
  12   2  -9       30.17       32.25      5.47 o
  -9   3  -9       14.70       12.70      8.14 o
  -7   3  -9       15.54       13.68      6.94 o
  -5   3  -9       29.88       31.36      6.87 o
  -3   3  -9      179.64      217.06     11.71 o
  -1   3  -9      169.61      180.83      6.92 o
   1   3  -9      142.51      119.13      5.85 o
   3   3  -9      104.62      107.88      5.53 o
   5   3  -9       52.35       52.32      4.28 o
   7   3  -9      162.61      137.97      6.54 o
   9   3  -9      499.26      425.16     12.00 o
  11   3  -9       43.76       50.24      5.97 o
  13   3  -9       62.03       65.30     14.03 o
  -8   4  -9        1.34       16.70      7.79 o
  -6   4  -9       28.29       28.41      7.51 o
  -4   4  -9       20.79       15.61      4.38 o
  -2   4  -9       19.89       35.11      4.54 o
   0   4  -9      168.16      154.65     11.49 o
   2   4  -9       54.86       37.59      3.94 o
   4   4  -9      138.80      144.54      6.62 o
   6   4  -9      832.96      733.80     15.87 o
   8   4  -9       49.35       38.83      4.20 o
  10   4  -9       77.46       68.54      5.30 o
  12   4  -9       44.81       51.55      5.01 o
  14   4  -9        9.31       19.26      8.49 o
  -9   5  -9        4.11       20.13      8.56 o
  -7   5  -9       13.19       18.87      7.23 o
  -5   5  -9       15.48       23.60      4.54 o
  -3   5  -9      155.04      107.75     10.17 o
  -1   5  -9       38.09       34.40      4.64 o
   1   5  -9      405.92      454.44     14.34 o
   3   5  -9       15.35       25.50      3.99 o
   5   5  -9      403.76      329.74     10.20 o
   7   5  -9      158.14      167.42      7.49 o
   9   5  -9       81.71       74.37      5.68 o
  11   5  -9        9.66       13.90      3.69 o
  13   5  -9       25.78       35.05      7.26 o
  -8   6  -9        2.09       11.08      8.21 o
  -6   6  -9        0.65        6.17      6.59 o
  -4   6  -9       32.90       36.97      7.44 o
  -2   6  -9       49.21       62.22      8.42 o
   0   6  -9      261.05      215.89     10.45 o
   2   6  -9      426.58      408.39     14.03 o
   4   6  -9        0.53        1.11      2.75 o
   6   6  -9      155.27      142.47      7.02 o
   8   6  -9      566.47      591.30     14.74 o
  10   6  -9       90.88       79.90      6.13 o
  12   6  -9        2.47        8.02      5.12 o
  -7   7  -9       27.56       19.78      8.77 o
  -5   7  -9        1.66       -0.56      5.96 o
  -3   7  -9       23.75       16.55      5.96 o
  -1   7  -9       14.95       23.22      4.58 o
   1   7  -9        1.93        3.99      3.99 o
   3   7  -9      380.87      395.19     14.16 o
   5   7  -9      149.68      149.48      7.19 o
   7   7  -9       98.35      103.33      6.27 o
   9   7  -9       32.83       41.01      4.44 o
  11   7  -9       63.69       81.52      7.95 o
  -8   8  -9        0.65       13.12      9.33 o
  -6   8  -9        0.98        8.35      6.73 o
  -4   8  -9       73.86       64.04      9.47 o
  -2   8  -9       39.93       51.21      8.28 o
   0   8  -9       19.08       12.52      4.03 o
   2   8  -9      109.46       85.04      7.21 o
   4   8  -9       20.84       21.18      4.96 o
   6   8  -9       53.90       49.57      6.19 o
   8   8  -9       52.18       46.83      5.95 o
  10   8  -9       63.36       70.01      7.96 o
  -5   9  -9        8.20        8.77      7.01 o
  -3   9  -9       10.47        3.09      5.68 o
  -1   9  -9        6.22       21.11      6.94 o
   1   9  -9        8.54       11.54      4.41 o
   3   9  -9       55.82       52.01      6.24 o
   5   9  -9        6.55       -3.56      3.56 o
   7   9  -9      102.92      110.40      8.75 o
   9   9  -9      102.94       89.91      7.94 o
  -4  10  -9       60.14       63.97     10.24 o
  -2  10  -9       32.25       39.56      8.07 o
   0  10  -9       49.24       42.51      8.49 o
   2  10  -9      134.34      142.17      9.41 o
   4  10  -9       59.76       63.64      7.02 o
   6  10  -9       36.27       42.07      6.36 o
   8  10  -9        6.51        5.79      5.68 o
  -3  11  -9       23.58       24.90      8.28 o
  -1  11  -9       10.27       16.77      7.58 o
   1  11  -9      113.32      103.47     10.70 o
   3  11  -9        2.13        6.06      4.77 o
   5  11  -9       43.48       49.39      6.68 o
   7  11  -9        6.92       12.85      5.52 o
   0  12  -9       10.78       23.78      7.93 o
   2  12  -9       17.09       15.35      6.73 o
   4  12  -9       70.47       66.97      7.81 o
   6  12  -9       51.33       55.56     10.73 o
   3  13  -9       35.74       36.27     10.66 o
 -10   0  -8       11.84       15.64      8.07 o
  -8   0  -8       21.56       11.43      6.80 o
  -6   0  -8      599.77      584.82     24.90 o
  -4   0  -8      104.18       62.38      5.15 o
  -2   0  -8      136.66      107.46      9.96 o
   0   0  -8      102.94       96.36      5.22 o
   2   0  -8      392.36      428.36     11.42 o
   4   0  -8     1086.92     1026.95     20.15 o
   6   0  -8      148.83      175.05     20.20 o
   8   0  -8     1385.25     1189.65     65.45 o
  10   0  -8      724.68      584.57     37.81 o
  12   0  -8      360.00      338.95     19.29 o
  -9   1  -8       34.48       42.71      7.23 o
  -7   1  -8        4.91       11.10      4.40 o
  -5   1  -8       74.43       65.14      6.24 o
  -3   1  -8      120.44      117.79      4.49 o
  -1   1  -8       60.88       81.26      5.13 o
   1   1  -8      173.13      181.76      5.01 o
   3   1  -8       91.35      113.03      5.16 o
   5   1  -8       35.36       53.18      3.87 o
   7   1  -8      346.36      350.90     23.18 o
   9   1  -8     1026.50      980.55     18.39 o
  11   1  -8       95.97       90.29      5.62 o
  13   1  -8        0.55       -0.35      7.86 o
 -10   2  -8        9.89       13.38      5.19 o
  -8   2  -8       24.70       18.59      5.08 o
  -6   2  -8       48.58       44.86      7.05 o
  -4   2  -8       34.40       33.67      6.45 o
  -2   2  -8       48.70       31.38      2.74 o
   0   2  -8      283.62      267.55      8.53 o
   2   2  -8      946.35      958.19     16.68 o
   4   2  -8      153.76      122.66      5.53 o
   6   2  -8      369.24      371.11      9.92 o
   8   2  -8       66.34       60.66      4.59 o
  10   2  -8      737.27      708.69     16.97 o
  12   2  -8      240.28      244.44     13.73 o
  14   2  -8       10.48       12.70      8.14 o
  -9   3  -8        6.47        6.94      6.80 o
  -7   3  -8       19.98        9.82      6.66 o
  -5   3  -8       16.04       18.94      6.03 o
  -3   3  -8      183.25      216.74     10.71 o
  -1   3  -8      104.39       71.17      4.18 o
   1   3  -8       37.34       20.97      3.13 o
   3   3  -8      639.43      569.60     12.40 o
   5   3  -8      267.64      235.77      7.85 o
   7   3  -8      415.22      395.01     10.73 o
   9   3  -8      103.75      106.65      5.94 o
  11   3  -8      164.87      186.11      7.99 o
  13   3  -8      103.57      118.49      8.58 o
  15   3  -8       12.02        9.68      9.19 o
 -10   4  -8        0.66       20.27      7.72 o
  -8   4  -8       25.27       15.36      6.80 o
  -6   4  -8       16.94       26.73      7.23 o
  -4   4  -8       25.43       40.86      4.96 o
  -2   4  -8       66.39       98.34      5.03 o
   0   4  -8      599.58      683.11     13.75 o
   2   4  -8        6.58       17.62      3.66 o
   4   4  -8      142.81      153.08      6.70 o
   6   4  -8      172.91      151.44      6.55 o
   8   4  -8      213.22      191.89      7.61 o
  10   4  -8       51.72       42.14      4.41 o
  12   4  -8       49.36       42.83      6.04 o
  14   4  -8       55.71       62.49      7.03 o
  -9   5  -8        3.77       18.24      7.72 o
  -7   5  -8        9.29        9.75      6.59 o
  -5   5  -8       63.22       70.11      6.25 o
  -3   5  -8      197.99      194.96      8.78 o
  -1   5  -8       31.78       25.92      4.24 o
   1   5  -8      227.53      272.09      8.48 o
   3   5  -8      249.21      272.92      8.60 o
   5   5  -8      432.62      411.77     11.06 o
   7   5  -8      334.33      338.57     10.13 o
   9   5  -8      733.25      578.03     15.49 o
  11   5  -8        6.19       12.27      3.47 o
  13   5  -8       89.18       73.48      7.46 o
 -10   6  -8        1.98        8.49      8.14 o
  -8   6  -8        5.90        7.44      6.94 o
  -6   6  -8       13.09        6.11      4.08 o
  -4   6  -8        7.68        2.06      3.68 o
  -2   6  -8      241.53      210.79     13.47 o
   0   6  -8      157.16      141.03      7.71 o
   2   6  -8      127.37      145.48      7.97 o
   4   6  -8      145.57      150.03      6.62 o
   6   6  -8      485.15      518.16     12.82 o
   8   6  -8      178.49      182.16      7.73 o
  10   6  -8      183.84      143.78      7.08 o
  12   6  -8       64.81       91.56      8.52 o
  14   6  -8        0.88       11.15      7.72 o
  -9   7  -8       10.60       18.03      9.33 o
  -7   7  -8       34.97       40.48      8.84 o
  -5   7  -8        2.05        1.95      3.63 o
  -3   7  -8       41.31       31.64      6.52 o
  -1   7  -8       24.37       22.95      4.49 o
   1   7  -8      280.46      209.65     11.82 o
   3   7  -8      411.76      313.77     12.15 o
   5   7  -8       42.43       26.81      4.79 o
   7   7  -8      284.35      269.43      9.38 o
   9   7  -8      220.77      227.12      8.91 o
  11   7  -8       17.33       21.03      4.93 o
  13   7  -8        1.76        4.42      9.36 o
  -8   8  -8        0.38        2.24      8.14 o
  -6   8  -8       50.98       33.45     15.82 o
  -4   8  -8       63.91       86.07      9.75 o
  -2   8  -8       14.51       31.78      6.66 o
   0   8  -8       47.50       59.84      5.77 o
   2   8  -8       92.93      114.78      9.86 o
   4   8  -8      320.87      258.46     11.42 o
   6   8  -8      139.12       88.22      7.26 o
   8   8  -8      251.30      241.04     21.54 o
  10   8  -8       14.66       15.01      7.23 o
  12   8  -8       68.05       66.85      7.22 o
  -7   9  -8       16.09       20.21      5.58 o
  -5   9  -8       56.04       69.03      9.96 o
  -3   9  -8       23.44       29.18      7.65 o
  -1   9  -8      122.70      126.48     11.71 o
   1   9  -8      139.05      139.44     10.98 o
   3   9  -8       71.68       63.97      7.68 o
   5   9  -8      151.91      133.19      8.72 o
   7   9  -8       21.45       16.23      4.93 o
   9   9  -8       48.16       47.39      6.17 o
  11   9  -8        6.31        3.88      4.65 o
  -6  10  -8        7.24        0.77      7.16 o
  -4  10  -8       39.44       40.19      8.42 o
  -2  10  -8      102.93       81.93     10.24 o
   0  10  -8       22.45       29.20      5.08 o
   2  10  -8       51.07       43.77      5.73 o
   4  10  -8      101.73      115.67     10.28 o
   6  10  -8       51.25       57.96      6.77 o
   8  10  -8       12.23       12.35      4.70 o
  10  10  -8        8.63       18.97      4.99 o
  -5  11  -8        2.00        8.21      5.61 o
  -3  11  -8       99.35       92.73     11.08 o
  -1  11  -8      168.34      193.54     15.01 o
   1  11  -8       11.36       25.52      5.35 o
   3  11  -8       36.93       37.17      5.83 o
   5  11  -8       49.48       61.14      6.97 o
   7  11  -8      128.56      157.27     10.40 o
   9  11  -8       41.23       49.11      6.42 o
  -4  12  -8       18.46       37.04      7.37 o
  -2  12  -8        0.89        5.68      4.42 o
   0  12  -8       15.16       15.50      5.68 o
   2  12  -8       70.37       61.36      6.91 o
   4  12  -8        1.71        6.48      4.55 o
   6  12  -8       24.58       32.66      6.42 o
  -1  13  -8       14.71       15.92      6.17 o
   1  13  -8       27.53       27.21      5.57 o
   3  13  -8        6.69        1.72      6.94 o
   5  13  -8       30.19       26.02      5.61 o
   2  14  -8        1.84        0.28      8.28 o
 -11   1  -7        2.76       16.63      5.65 o
  -9   1  -7       15.75       18.00      4.69 o
  -7   1  -7       85.46       61.97      6.30 o
  -5   1  -7      220.62      241.57     10.09 o
  -3   1  -7      850.64      801.39     10.99 o
  -1   1  -7      678.62      640.79     10.61 o
   1   1  -7      240.57      242.74      5.43 o
   3   1  -7     2148.21     2069.64     43.34 o
   5   1  -7      360.92      362.84      7.24 o
   7   1  -7      788.53      713.15     11.54 o
   9   1  -7      141.57      137.44      5.21 o
  11   1  -7      554.59      524.73     10.82 o
  13   1  -7       77.01       78.07      9.89 o
  15   1  -7       75.44       81.16     11.01 o
 -10   2  -7       19.39       19.65     10.91 o
  -8   2  -7       43.80       39.83      8.42 o
  -6   2  -7      100.15       94.20      6.84 o
  -4   2  -7       36.94       44.36      4.55 o
  -2   2  -7      100.45      101.94      3.93 o
   0   2  -7      143.21      159.73      3.96 o
   2   2  -7      312.13      329.35      6.32 o
   4   2  -7       75.78       81.15      3.25 o
   6   2  -7     1628.35     1615.99     23.99 o
   8   2  -7      119.49      125.54      5.84 o
  10   2  -7      549.47      545.74     13.06 o
  12   2  -7       31.65       37.32     11.08 o
  14   2  -7       48.89       61.87      9.54 o
 -11   3  -7       22.47       17.14      7.05 o
  -9   3  -7       38.24       39.77      8.87 o
  -7   3  -7       54.33       71.11      6.37 o
  -5   3  -7       93.62       83.12      8.77 o
  -3   3  -7       78.35       69.21      4.01 o
  -1   3  -7      155.10      168.81      5.56 o
   1   3  -7       83.92       92.35      4.43 o
   3   3  -7       32.85       36.70      3.16 o
   5   3  -7      872.83      845.21     16.75 o
   7   3  -7     1218.52     1260.88     20.69 o
   9   3  -7      151.34      158.88      7.84 o
  11   3  -7       65.21       64.21      4.87 o
  13   3  -7       82.88       85.26      7.37 o
  15   3  -7       16.76       20.27      8.77 o
 -10   4  -7       22.04       32.90      8.35 o
  -8   4  -7       33.27       20.69      7.01 o
  -6   4  -7       28.97       41.88      7.23 o
  -4   4  -7      109.70      103.76      6.35 o
  -2   4  -7      504.12      427.77      9.63 o
   0   4  -7      336.51      363.70      8.75 o
   2   4  -7       54.16       58.95      3.98 o
   4   4  -7      976.92     1030.71     17.62 o
   6   4  -7      295.22      329.65      9.16 o
   8   4  -7      866.44      907.58     17.26 o
  10   4  -7       30.45       24.26      3.40 o
  12   4  -7      171.84      176.32      9.69 o
  14   4  -7       79.01      100.80     12.00 o
 -11   5  -7        3.89       13.05      8.56 o
  -9   5  -7        2.15       -3.23      6.03 o
  -7   5  -7       57.66       66.22      8.98 o
  -5   5  -7      172.24      155.46      8.31 o
  -3   5  -7        8.36        6.01      3.37 o
  -1   5  -7      492.65      438.94      9.86 o
   1   5  -7      458.94      424.96     10.24 o
   3   5  -7      573.58      544.34     17.14 o
   5   5  -7       44.54       30.82      3.46 o
   7   5  -7      409.11      387.00     10.42 o
   9   5  -7      304.53      266.53      8.91 o
  11   5  -7      131.51      123.09      8.20 o
  13   5  -7       37.91       39.58      6.05 o
 -10   6  -7        5.04       20.97      7.86 o
  -8   6  -7        1.07        4.00      6.03 o
  -6   6  -7      143.23      136.88      8.23 o
  -4   6  -7      217.17      206.93      9.15 o
  -2   6  -7      654.97      651.21     12.96 o
   0   6  -7      310.14      320.29     10.91 o
   2   6  -7      387.24      334.26     11.45 o
   4   6  -7      146.57      136.20      6.05 o
   6   6  -7      930.39      833.19     16.28 o
   8   6  -7       45.43       45.86      4.19 o
  10   6  -7      256.33      265.74      9.15 o
  12   6  -7       15.09       12.71      4.62 o
  14   6  -7       73.82       88.63      8.16 o
  -9   7  -7       31.45       44.47      9.40 o
  -7   7  -7       32.96       43.77      8.21 o
  -5   7  -7       71.63       61.55      7.37 o
  -3   7  -7      169.79      130.34      7.52 o
  -1   7  -7      406.30      418.04     13.07 o
   1   7  -7      550.70      574.75     41.53 o
   3   7  -7      108.99      130.64      7.46 o
   5   7  -7       65.93       58.49      5.44 o
   7   7  -7      142.23      129.63      6.28 o
   9   7  -7      541.05      514.38     13.06 o
  11   7  -7      115.50      104.08      8.09 o
  13   7  -7       24.84       39.37      6.08 o
 -10   8  -7        9.01        5.54      8.35 o
  -8   8  -7       15.79       23.01      8.42 o
  -6   8  -7      177.36      159.93      9.28 o
  -4   8  -7       25.11       29.30      4.65 o
  -2   8  -7       84.63       98.56      9.54 o
   0   8  -7      128.08      116.06      7.09 o
   2   8  -7      206.17      181.70      8.83 o
   4   8  -7      228.78      217.00     10.09 o
   6   8  -7      183.35      175.80      9.32 o
   8   8  -7       59.62       55.94      6.66 o
  10   8  -7      212.77      229.56     11.58 o
  12   8  -7        9.37       18.16      7.89 o
  14   8  -7        8.46        0.77      6.38 o
  -9   9  -7        4.79        6.38      7.93 o
  -7   9  -7       18.65       15.93     11.57 o
  -5   9  -7       87.33       78.88      7.44 o
  -3   9  -7       85.19       76.95      9.54 o
  -1   9  -7       28.57       23.47      4.56 o
   1   9  -7       40.78       37.04      5.23 o
   3   9  -7      311.00      297.52     12.03 o
   5   9  -7       95.97       80.83      7.04 o
   7   9  -7       22.21       24.35      7.86 o
   9   9  -7      151.48      138.25     12.63 o
  11   9  -7      100.03      105.10      8.52 o
  13   9  -7        4.70        6.31      6.59 o
  -8  10  -7       26.71       28.34      9.19 o
  -6  10  -7       69.07       65.66      6.66 o
  -4  10  -7       30.18       45.60      7.30 o
  -2  10  -7      108.57       97.58     10.31 o
   0  10  -7      256.76      233.54     10.59 o
   2  10  -7      362.44      323.16     13.04 o
   4  10  -7      186.18      209.74     10.53 o
   6  10  -7        8.75        4.24      5.02 o
   8  10  -7       84.10       83.50      7.32 o
  10  10  -7       73.28       93.17     13.36 o
  12  10  -7       14.49        7.86      6.38 o
  -7  11  -7       33.44       41.60      7.86 o
  -5  11  -7       30.68       45.74      8.07 o
  -3  11  -7       36.85       50.79      8.14 o
  -1  11  -7       95.41       85.58      9.96 o
   1  11  -7        8.24       13.93      4.47 o
   3  11  -7      126.58      102.65      7.84 o
   5  11  -7       21.63       11.28      4.36 o
   7  11  -7       37.07       39.46      6.11 o
   9  11  -7       25.87       37.26      5.85 o
  -4  12  -7        1.44        6.66      5.40 o
  -2  12  -7       59.50       63.27      8.98 o
   0  12  -7       75.27       71.80      9.79 o
   2  12  -7      136.56      150.79      9.43 o
   4  12  -7      112.47      107.25     21.22 o
   6  12  -7       11.20       15.09      4.62 o
   8  12  -7       68.68       86.55      7.90 o
  -3  13  -7       57.75       60.33      9.12 o
  -1  13  -7        4.96       12.35      5.68 o
   1  13  -7       48.76       53.94      6.20 o
   3  13  -7        6.78        3.71      4.16 o
   5  13  -7        4.54       10.73      5.44 o
   7  13  -7       12.74        9.98      4.79 o
   0  14  -7       22.72       35.63      7.16 o
   2  14  -7       45.39       42.77      6.43 o
   4  14  -7       43.81       51.51      7.44 o
   3  15  -7       57.78       68.11     11.50 o
 -12   0  -6        7.20       16.48      6.52 o
 -10   0  -6       46.12       29.60      7.72 o
  -8   0  -6      234.85      213.95     14.59 o
  -6   0  -6      682.28      576.68     22.52 o
  -4   0  -6     1022.06     1104.97     20.62 o
  -2   0  -6      981.89      965.73     14.78 o
   0   0  -6     1489.45     1464.28     23.56 o
   2   0  -6     4809.29     5048.76     67.67 o
   4   0  -6      896.45     1028.91     18.67 o
   6   0  -6      624.14      590.86     13.60 o
   8   0  -6     1143.75     1043.81     20.84 o
  10   0  -6      275.57      267.48      9.90 o
  12   0  -6       30.40       24.08      4.46 o
  14   0  -6       33.09       48.68      8.42 o
  16   0  -6       81.11       86.35     11.43 o
 -11   1  -6        7.74       15.05      4.64 o
  -9   1  -6        7.38        0.57      3.72 o
  -7   1  -6      160.00      180.44     11.57 o
  -5   1  -6       74.65       50.53      5.21 o
  -3   1  -6       72.39       57.66      3.49 o
  -1   1  -6      192.44      152.54      3.68 o
   1   1  -6       18.81       18.55      2.87 o
   3   1  -6      294.75      321.35      6.09 o
   5   1  -6       42.49       39.21      2.69 o
   7   1  -6      167.44      148.50      4.67 o
   9   1  -6      247.17      242.74      7.14 o
  11   1  -6     1055.52      957.83     15.90 o
  13   1  -6      152.76      151.19      8.43 o
  15   1  -6       22.96       17.34      5.31 o
 -12   2  -6        7.28       12.58      4.88 o
 -10   2  -6        9.52       20.33      4.81 o
  -8   2  -6      111.78      119.30      7.90 o
  -6   2  -6       77.20       77.31      6.10 o
  -4   2  -6      321.87      313.66     12.70 o
  -2   2  -6      203.22      232.87      8.15 o
   0   2  -6     1120.82     1257.71     13.30 o
   2   2  -6      662.21      725.38      9.97 o
   4   2  -6       40.49       38.92      3.79 o
   6   2  -6      732.69      838.80     12.06 o
   8   2  -6      885.02      925.29     13.57 o
  10   2  -6      902.65      864.06     13.87 o
  12   2  -6       24.87       36.71      4.47 o
  14   2  -6       95.99      103.61     11.08 o
  16   2  -6        7.09       21.25      8.14 o
 -11   3  -6        6.20        9.12      6.94 o
  -9   3  -6       66.69       63.36      6.38 o
  -7   3  -6       89.05       81.91     11.08 o
  -5   3  -6       54.82       38.30      6.52 o
  -3   3  -6       66.05       59.28      3.51 o
  -1   3  -6     2597.91     2664.86     28.45 o
   1   3  -6      126.37      156.12      5.07 o
   3   3  -6      969.80     1093.54     13.33 o
   5   3  -6      514.89      540.13      8.68 o
   7   3  -6     1036.61     1057.63     14.41 o
   9   3  -6     1207.01     1167.61     17.82 o
  11   3  -6      135.26      130.38      6.25 o
  13   3  -6       12.19       25.95      6.94 o
  15   3  -6       85.93       94.49     11.71 o
 -12   4  -6        4.25       -0.06      4.65 o
 -10   4  -6        5.29        9.41      5.16 o
  -8   4  -6        2.33       -4.98      4.98 o
  -6   4  -6        2.76       -0.35      4.98 o
  -4   4  -6      123.20       77.85      5.60 o
  -2   4  -6      577.76      578.39     10.95 o
   0   4  -6       10.87        9.70      1.85 o
   2   4  -6      913.04      971.85     12.63 o
   4   4  -6     1109.33     1076.04     39.28 o
   6   4  -6      652.50      635.66     17.98 o
   8   4  -6       22.29       21.75      3.05 o
  10   4  -6     1047.88      962.26     17.93 o
  12   4  -6       80.22       75.05      7.54 o
  14   4  -6       80.60       74.78     10.66 o
 -11   5  -6        2.21        2.31      6.87 o
  -9   5  -6       54.45       51.07      8.77 o
  -7   5  -6      105.62      107.40     10.31 o
  -5   5  -6       33.06       26.84      4.38 o
  -3   5  -6        6.01        8.04      2.42 o
  -1   5  -6      627.08      515.28     10.21 o
   1   5  -6     1994.60     1886.55     42.01 o
   3   5  -6       41.91       32.60      3.40 o
   5   5  -6      299.23      257.52      7.68 o
   7   5  -6      335.75      297.37      8.64 o
   9   5  -6      355.34      339.44      9.72 o
  11   5  -6       95.59       95.19      7.19 o
  13   5  -6       39.28       42.42      5.75 o
  15   5  -6       47.63       62.71     11.15 o
 -10   6  -6       10.83       12.98      7.23 o
  -8   6  -6       10.37       18.73      6.59 o
  -6   6  -6       21.68       25.69      4.74 o
  -4   6  -6       77.60      111.12      6.79 o
  -2   6  -6       86.48       98.94      4.87 o
   0   6  -6      296.71      272.98      7.09 o
   2   6  -6      839.46      777.91     18.17 o
   4   6  -6     1708.49     1679.64     24.63 o
   6   6  -6       49.77       45.32      3.85 o
   8   6  -6      181.97      171.79      6.94 o
  10   6  -6      110.84      116.45      7.66 o
  12   6  -6      222.09      207.73     10.66 o
  14   6  -6        8.67        6.73      7.44 o
 -11   7  -6        1.48       13.75      8.35 o
  -9   7  -6       41.32       52.40      9.19 o
  -7   7  -6        5.85       10.59      5.96 o
  -5   7  -6      462.29      465.46     14.45 o
  -3   7  -6       42.55       39.99      4.72 o
  -1   7  -6      161.74      166.67      5.89 o
   1   7  -6      830.99      906.39     26.16 o
   3   7  -6       18.07       26.49      4.17 o
   5   7  -6        3.14        6.34      5.23 o
   7   7  -6      594.68      560.87     18.66 o
   9   7  -6       95.14       76.39      6.50 o
  11   7  -6        6.00       17.95      4.61 o
  13   7  -6      104.87      125.58      9.09 o
 -10   8  -6       22.39       33.25      8.98 o
  -8   8  -6       23.74       16.06      6.87 o
  -6   8  -6       69.54       59.89      5.90 o
  -4   8  -6      476.40      413.85     13.26 o
  -2   8  -6       12.04       15.19      2.86 o
   0   8  -6       17.50       12.62      3.76 o
   2   8  -6      227.42      213.69      9.19 o
   4   8  -6      299.43      334.68     11.92 o
   6   8  -6      173.48      172.27      8.80 o
   8   8  -6      304.91      261.89     11.35 o
  10   8  -6      126.64      122.97      8.41 o
  12   8  -6       79.29       84.98      7.76 o
  14   8  -6       57.40       54.29      9.26 o
  -9   9  -6       21.30       37.60      8.63 o
  -7   9  -6       33.78       29.97      4.96 o
  -5   9  -6       76.23       64.11      5.95 o
  -3   9  -6       28.96       36.62      4.44 o
  -1   9  -6      116.61      102.84      6.77 o
   1   9  -6       99.37      117.28      7.68 o
   3   9  -6     1021.74      990.03     22.89 o
   5   9  -6      170.83      170.47     12.14 o
   7   9  -6      243.32      220.58     10.59 o
   9   9  -6      119.64       99.18      9.65 o
  11   9  -6      147.25      140.74      9.35 o
  13   9  -6       14.43        5.68      6.52 o
  -8  10  -6        8.17        7.23      6.24 o
  -6  10  -6      138.37      162.20     15.01 o
  -4  10  -6       19.91       25.07      4.22 o
  -2  10  -6       49.15       65.73      8.21 o
   0  10  -6      216.46      205.58     13.85 o
   2  10  -6      534.37      497.03     15.50 o
   4  10  -6       68.07       60.77      6.07 o
   6  10  -6      193.50      192.18     11.36 o
   8  10  -6       91.37       72.51      6.78 o
  10  10  -6       57.78       54.78      6.45 o
  12  10  -6       30.12       31.24      5.82 o
  -9  11  -6       12.06       23.01      8.28 o
  -7  11  -6        0.73        6.05      4.06 o
  -5  11  -6       21.48       26.51      4.71 o
  -3  11  -6      185.43      163.44     12.98 o
  -1  11  -6      135.11      124.75      7.76 o
   1  11  -6      178.49      176.71      9.20 o
   3  11  -6      138.77      122.93      8.16 o
   5  11  -6      894.64      813.46     21.97 o
   7  11  -6       35.59       32.51      5.36 o
   9  11  -6        0.80        2.69      3.79 o
  11  11  -6       35.20       54.26      6.27 o
  -8  12  -6        4.56       19.15      7.51 o
  -6  12  -6       51.26       60.54      9.19 o
  -4  12  -6       17.32       14.24      6.17 o
  -2  12  -6       72.22       73.09      9.19 o
   0  12  -6       81.19       76.56     13.29 o
   2  12  -6        0.74        4.20      7.19 o
   4  12  -6       48.88       50.17      6.07 o
   6  12  -6        0.94       -0.33      3.94 o
   8  12  -6       28.04       30.12      4.93 o
  10  12  -6        0.90        0.21      3.89 o
  -5  13  -6       24.39       17.82      6.38 o
  -3  13  -6       57.33       68.04      8.98 o
  -1  13  -6       20.88       16.77      6.24 o
   1  13  -6       72.86       79.88      7.08 o
   3  13  -6       18.23       16.78      6.38 o
   5  13  -6      177.91      180.70     10.56 o
   7  13  -6        6.96        5.80      4.60 o
  -4  14  -6       14.75       26.02      6.66 o
  -2  14  -6       35.51       47.70      8.00 o
   0  14  -6       19.80       25.75      5.33 o
   2  14  -6       43.28       51.83      6.19 o
   4  14  -6       15.78       25.65     10.59 o
   6  14  -6       78.71       92.23      8.44 o
  -1  15  -6       16.72       23.57      7.08 o
   1  15  -6       12.68       14.50      4.97 o
   3  15  -6        5.81       14.94      5.17 o
 -13   1  -5       12.75       11.73      4.70 o
 -11   1  -5       13.39       17.78      8.31 o
  -9   1  -5       87.75       82.14      8.70 o
  -7   1  -5      159.15      156.91      8.08 o
  -5   1  -5     2623.94     2377.51     43.00 o
  -3   1  -5      932.70      950.83     11.13 o
  -1   1  -5     1414.05     1247.67     12.84 o
   1   1  -5     2329.73     2701.58     26.84 o
   3   1  -5     3649.67     4093.63     39.05 o
   5   1  -5      862.13      858.13     11.56 o
   7   1  -5      672.49      695.03     10.66 o
   9   1  -5      815.15      780.10     12.29 o
  11   1  -5      230.04      240.19      6.74 o
  13   1  -5       43.57       42.10      5.20 o
  15   1  -5        8.72       14.71      4.75 o
 -12   2  -5        1.03        2.90      4.06 o
 -10   2  -5       34.84       35.09      8.31 o
  -8   2  -5       21.49       21.50      4.44 o
  -6   2  -5      403.95      368.59     14.70 o
  -4   2  -5      528.76      481.85      9.08 o
  -2   2  -5      277.08      277.49      5.71 o
   0   2  -5      603.85      596.27      7.30 o
   2   2  -5      549.35      652.00      8.72 o
   4   2  -5     1372.16     1540.03     17.33 o
   6   2  -5      122.37      113.77      3.81 o
   8   2  -5      819.62      813.61     12.20 o
  10   2  -5      235.19      236.44      6.51 o
  12   2  -5     1010.95     1011.29     18.52 o
  14   2  -5       15.47       27.64      5.36 o
  16   2  -5       13.14       25.53      6.27 o
 -13   3  -5       28.16       39.46      6.04 o
 -11   3  -5        0.65        0.96      5.16 o
  -9   3  -5        6.98        4.17      3.71 o
  -7   3  -5       51.17       42.05      4.69 o
  -5   3  -5       94.48       94.87      7.72 o
  -3   3  -5      157.26      140.38      5.77 o
  -1   3  -5      443.94      444.00      7.45 o
   1   3  -5     1077.12     1218.93     14.49 o
   3   3  -5     2788.28     3065.22     30.52 o
   5   3  -5      598.96      607.06      9.03 o
   7   3  -5      302.04      300.22     11.27 o
   9   3  -5       89.08       86.16      3.92 o
  11   3  -5      699.31      658.50     15.12 o
  13   3  -5      235.10      211.30     12.17 o
  15   3  -5        0.97        4.91      6.38 o
 -12   4  -5        8.56       20.02      5.21 o
 -10   4  -5        8.64        6.36      4.25 o
  -8   4  -5      162.90      152.67      8.73 o
  -6   4  -5      167.29      157.41     11.08 o
  -4   4  -5     1511.82     1485.09     24.86 o
  -2   4  -5      454.30      491.35      9.41 o
   0   4  -5     1717.84     1676.96     21.54 o
   2   4  -5     1364.35     1312.21     15.19 o
   4   4  -5      131.82      101.89      3.02 o
   6   4  -5      444.40      413.35     13.29 o
   8   4  -5      112.48      113.70      4.26 o
  10   4  -5      607.43      567.61     10.54 o
  12   4  -5      124.39      119.74      8.83 o
  14   4  -5       25.88       24.48      7.72 o
 -11   5  -5       20.95       22.73      7.72 o
  -9   5  -5      122.73      118.27     11.71 o
  -7   5  -5       55.89       44.26      7.44 o
  -5   5  -5      156.65      121.44      6.81 o
  -3   5  -5      426.08      397.16      8.64 o
  -1   5  -5     1537.78     1585.78     21.29 o
   1   5  -5      375.31      374.65      7.57 o
   3   5  -5      284.63      239.64      7.44 o
   5   5  -5      751.77      803.31     14.43 o
   7   5  -5      892.16      919.83     16.21 o
   9   5  -5      375.75      371.70      9.83 o
  11   5  -5       71.54       57.93      5.85 o
  13   5  -5       27.88       25.41      5.22 o
 -12   6  -5        7.71       10.73      8.07 o
 -10   6  -5       24.39       22.87      7.93 o
  -8   6  -5       46.22       67.06      8.70 o
  -6   6  -5      578.74      540.56     15.38 o
  -4   6  -5      910.62      918.77     19.50 o
  -2   6  -5       13.26       13.91      2.21 o
   0   6  -5       12.07       20.50      3.14 o
   2   6  -5     2230.21     2261.36     36.68 o
   4   6  -5      522.95      535.49     13.66 o
   6   6  -5       89.00       74.72      4.28 o
   8   6  -5      349.06      319.43     10.26 o
  10   6  -5      281.35      302.51     28.48 o
  12   6  -5       21.98       18.83      4.66 o
  14   6  -5       67.54       55.91     10.45 o
 -11   7  -5        1.29       -0.91      7.01 o
  -9   7  -5       25.03       26.31      7.44 o
  -7   7  -5       69.44       65.66      8.49 o
  -5   7  -5      598.93      585.51     27.60 o
  -3   7  -5      446.47      387.87      9.05 o
  -1   7  -5      278.02      250.82      6.86 o
   1   7  -5       34.60       40.90      3.39 o
   3   7  -5        1.84        3.54      3.05 o
   5   7  -5     1479.05     1363.71     26.48 o
   7   7  -5      163.90      149.10      7.83 o
   9   7  -5      294.47      287.27     11.54 o
  11   7  -5      233.43      204.76     12.42 o
  13   7  -5      104.76       94.73      8.45 o
 -10   8  -5       16.29       24.41      7.93 o
  -8   8  -5       21.77       10.80      5.68 o
  -6   8  -5       56.19       60.15      5.59 o
  -4   8  -5      130.14      138.78      7.56 o
  -2   8  -5     1039.08      972.28     32.68 o
   0   8  -5      317.06      290.08      7.60 o
   2   8  -5      661.29      590.71     15.28 o
   4   8  -5      181.52      207.31      8.90 o
   6   8  -5      388.49      350.02     12.28 o
   8   8  -5      187.27      168.46      8.83 o
  10   8  -5      153.17      137.04      8.40 o
  12   8  -5        2.19       11.10      4.56 o
 -11   9  -5       14.46       36.90      9.54 o
  -9   9  -5        1.56        1.75      5.47 o
  -7   9  -5       10.28       10.36      3.82 o
  -5   9  -5       49.77       37.36      4.66 o
  -3   9  -5      534.39      525.12     14.36 o
  -1   9  -5      945.85      891.52     20.05 o
   1   9  -5      113.64      126.55      7.04 o
   3   9  -5       38.42       32.24      8.24 o
   5   9  -5      185.33      210.44      9.52 o
   7   9  -5      161.69      155.51      8.44 o
   9   9  -5        5.91       10.39      3.68 o
  11   9  -5      150.41      148.72      9.20 o
  13   9  -5       37.89       50.49      6.40 o
 -10  10  -5       24.33       39.42      8.98 o
  -8  10  -5       46.15       41.39      8.14 o
  -6  10  -5       19.18       20.85      4.98 o
  -4  10  -5       16.84       23.54      4.11 o
  -2  10  -5      127.32      129.44      6.17 o
   0  10  -5      230.03      213.85      9.54 o
   2  10  -5      439.25      404.47     13.37 o
   4  10  -5     1260.32     1233.62     26.49 o
   6  10  -5      219.28      214.55     10.17 o
   8  10  -5      303.30      275.67     16.91 o
  10  10  -5       76.31       71.33      6.64 o
  12  10  -5        0.00        2.11      4.31 o
  -9  11  -5       14.92       21.82      7.37 o
  -7  11  -5        3.48        2.18      3.83 o
  -5  11  -5       69.77       61.79      6.00 o
  -3  11  -5       46.63       54.53      7.30 o
  -1  11  -5       56.97       58.93      5.51 o
   1  11  -5       16.91       20.28      6.42 o
   3  11  -5       49.62       50.54      7.12 o
   5  11  -5       94.11       88.71      6.88 o
   7  11  -5       48.77       61.38      6.11 o
   9  11  -5       30.08       29.75      4.98 o
  11  11  -5        1.77        7.22      4.11 o
  -8  12  -5       20.00       27.13      5.35 o
  -6  12  -5        1.33        1.44      3.98 o
  -4  12  -5       75.82       68.26      6.27 o
  -2  12  -5      115.08      110.41     10.66 o
   0  12  -5       54.17       53.79      6.87 o
   2  12  -5       55.22       57.76      9.86 o
   4  12  -5       35.75       33.06      5.02 o
   6  12  -5      364.82      340.01     13.81 o
   8  12  -5       58.40       61.55      6.27 o
  10  12  -5       25.57       22.91      6.80 o
  -7  13  -5        9.56       15.59      5.02 o
  -5  13  -5        3.22       -0.63      5.47 o
  -3  13  -5       46.40       58.22      8.42 o
  -1  13  -5      107.53      111.11      7.67 o
   1  13  -5       52.60       52.81      5.68 o
   3  13  -5        1.08       -0.58      3.72 o
   5  13  -5       20.69       24.65      4.84 o
   7  13  -5       50.05       66.20     12.98 o
   9  13  -5       17.86       25.93      5.08 o
  -6  14  -5       15.48       37.53      7.86 o
  -4  14  -5       33.08       34.79      7.44 o
  -2  14  -5       86.07      106.41     11.08 o
   0  14  -5       83.83       85.39      7.16 o
   2  14  -5        5.88        6.45      6.31 o
   4  14  -5        5.04        0.33      3.80 o
   6  14  -5        4.65       14.01      4.70 o
   8  14  -5       32.46       27.15      7.08 o
  -3  15  -5        6.71        8.14      6.10 o
  -1  15  -5       37.99       32.83      7.86 o
   1  15  -5      126.68      147.63     20.59 o
   3  15  -5       31.70       45.51      6.07 o
   5  15  -5       61.05       72.22      7.39 o
   0  16  -5        9.73       23.29      7.16 o
   2  16  -5       16.82       17.61      8.42 o
 -14   0  -4       38.90       40.55      8.49 o
 -12   0  -4       38.15       48.61      8.35 o
 -10   0  -4      148.99      147.24     11.93 o
  -8   0  -4      146.41      135.74     10.45 o
  -6   0  -4        8.48        9.68      4.77 o
  -4   0  -4     4384.47     4029.55     79.20 o
  -2   0  -4     7541.83     8893.65     91.80 o
   0   0  -4      298.78      307.59      7.11 o
   2   0  -4     1547.76     1408.10     21.22 o
   4   0  -4     1817.07     1831.79     29.15 o
   6   0  -4     3103.02     3623.74     50.94 o
   8   0  -4     1765.40     1897.92     30.95 o
  10   0  -4      169.48      185.05     11.08 o
  12   0  -4      394.90      364.07     17.61 o
  14   0  -4      137.31      132.86     11.85 o
  16   0  -4      146.91      172.56     14.73 o
 -13   1  -4        5.29       13.40      5.65 o
 -11   1  -4        0.16        4.18      4.98 o
  -9   1  -4       82.62       98.05      6.87 o
  -7   1  -4       36.74       43.96      4.39 o
  -5   1  -4     1308.19     1301.63     23.88 o
  -3   1  -4      732.82      822.07     10.77 o
  -1   1  -4      402.88      439.74      5.73 o
   1   1  -4     2169.22     1867.88     19.07 o
   3   1  -4     1263.59     1589.21     24.42 o
   5   1  -4     3061.72     3301.92     32.48 o
   7   1  -4       56.42       61.53      3.01 o
   9   1  -4      246.43      250.68      8.18 o
  11   1  -4       20.84       18.46      2.94 o
  13   1  -4      221.84      199.47      9.54 o
  15   1  -4        9.81       13.33      5.01 o
 -14   2  -4       11.32       11.96      4.76 o
 -12   2  -4       14.61       19.50      4.68 o
 -10   2  -4      112.44       90.82      6.91 o
  -8   2  -4      278.97      219.88      9.82 o
  -6   2  -4      168.93      202.29      8.28 o
  -4   2  -4      889.59      909.31     18.55 o
  -2   2  -4      720.44      674.87     14.80 o
   0   2  -4     1628.77     1689.24     17.93 o
   2   2  -4      196.61      225.96      4.00 o
   4   2  -4     8286.45     9272.67     83.27 o
   6   2  -4     2222.13     2161.08     23.25 o
   8   2  -4      131.92      148.92      4.59 o
  10   2  -4      428.86      376.40      8.00 o
  12   2  -4      618.83      631.65     16.61 o
  14   2  -4      155.36      159.52      9.17 o
  16   2  -4       11.79       18.62     10.10 o
 -13   3  -4       27.46       26.22      5.31 o
 -11   3  -4       79.44       93.26      9.08 o
  -9   3  -4       35.38       32.89      4.86 o
  -7   3  -4       11.28       34.15      4.29 o
  -5   3  -4      317.24      296.02     16.87 o
  -3   3  -4     2190.58     2146.15     26.11 o
  -1   3  -4     2392.70     2365.98     27.54 o
   1   3  -4      426.17      388.53      6.04 o
   3   3  -4      146.32      213.97      9.11 o
   5   3  -4     3056.81     3256.23     32.27 o
   7   3  -4     2045.61     1935.14     21.65 o
   9   3  -4      166.44      161.09      5.40 o
  11   3  -4      266.22      295.43      8.67 o
  13   3  -4      149.77      145.03     18.31 o
  15   3  -4       24.71       26.39      5.60 o
 -14   4  -4       10.61       22.24      7.37 o
 -12   4  -4        2.78        9.28      4.19 o
 -10   4  -4       26.96       34.69      5.26 o
  -8   4  -4      223.55      213.12      9.74 o
  -6   4  -4      258.35      255.12      9.55 o
  -4   4  -4      625.86      648.09     11.00 o
  -2   4  -4     1214.13     1368.58     18.15 o
   0   4  -4       52.40       38.95      2.48 o
   2   4  -4     4435.44     5134.48     57.08 o
   4   4  -4      160.10      168.79      3.84 o
   6   4  -4     4281.69     4683.42     45.20 o
   8   4  -4      124.51      118.58      4.18 o
  10   4  -4      474.31      432.25     10.34 o
  12   4  -4       96.63       92.21      5.31 o
  14   4  -4       34.24       37.71      5.67 o
  16   4  -4       24.34       28.06      8.35 o
 -13   5  -4        3.01        8.36      4.61 o
 -11   5  -4       33.45       37.47      5.68 o
  -9   5  -4      105.13       89.09      9.82 o
  -7   5  -4       13.30       14.10      5.12 o
  -5   5  -4      155.34      117.21      6.22 o
  -3   5  -4     2226.68     2048.50     25.73 o
  -1   5  -4     1066.53     1240.81     16.98 o
   1   5  -4     1062.72     1050.41     14.58 o
   3   5  -4     1502.50     1435.50     19.21 o
   5   5  -4      247.32      252.50      5.24 o
   7   5  -4      694.99      710.87     12.10 o
   9   5  -4      191.64      203.72      5.74 o
  11   5  -4      326.71      317.13      9.26 o
  13   5  -4      156.36      181.61      9.55 o
  15   5  -4      102.13      110.06     12.49 o
 -12   6  -4        2.87       14.31      7.37 o
 -10   6  -4        0.30        2.39      4.98 o
  -8   6  -4      172.88      158.39     12.42 o
  -6   6  -4      163.07      158.39      7.71 o
  -4   6  -4      358.96      361.35      7.99 o
  -2   6  -4     1179.25     1181.91     17.11 o
   0   6  -4     1068.98     1223.23     16.87 o
   2   6  -4      808.79      712.86     11.20 o
   4   6  -4      216.73      197.21      5.56 o
   6   6  -4      519.63      543.90     10.07 o
   8   6  -4      500.51      509.41     10.69 o
  10   6  -4      373.06      357.52     12.64 o
  12   6  -4      221.55      202.85     10.17 o
  14   6  -4        3.29       19.29      7.79 o
 -11   7  -4       11.19        2.67      6.24 o
  -9   7  -4       42.86       28.62      6.45 o
  -7   7  -4       68.87       44.82      7.01 o
  -5   7  -4      361.65      351.33     14.24 o
  -3   7  -4      161.94      174.98      5.96 o
  -1   7  -4      245.89      266.42      7.65 o
   1   7  -4      516.10      515.81      9.71 o
   3   7  -4      587.01      620.93     21.94 o
   5   7  -4      708.57      725.55     16.81 o
   7   7  -4      477.19      440.80     18.83 o
   9   7  -4      104.69      102.59      6.80 o
  11   7  -4       12.94       21.49      4.50 o
  13   7  -4        2.26        3.92      4.40 o
 -12   8  -4        8.81       17.05      8.63 o
 -10   8  -4       50.82       52.12      9.26 o
  -8   8  -4       53.93       68.46      8.70 o
  -6   8  -4      130.14      139.42      7.79 o
  -4   8  -4      269.36      223.57      8.95 o
  -2   8  -4      618.21      539.75     25.43 o
   0   8  -4      380.14      340.64      7.97 o
   2   8  -4      515.67      448.82      9.03 o
   4   8  -4       90.65       71.19      5.25 o
   6   8  -4      294.02      314.04     14.38 o
   8   8  -4        1.25        3.46      6.10 o
  10   8  -4      347.27      308.37     12.25 o
  12   8  -4      100.88      108.90      7.96 o
  14   8  -4       12.45       13.61      5.82 o
 -11   9  -4       21.06       30.09      8.49 o
  -9   9  -4       33.07       51.91      8.63 o
  -7   9  -4       63.61       69.66      6.02 o
  -5   9  -4      262.32      247.50     10.07 o
  -3   9  -4       32.14       30.28      4.47 o
  -1   9  -4      186.26      156.67     13.38 o
   1   9  -4      672.25      592.25     12.38 o
   3   9  -4     1299.66     1185.73     24.21 o
   5   9  -4      210.64      207.74      9.18 o
   7   9  -4     1555.31     1402.50     28.44 o
   9   9  -4      320.81      301.61     17.71 o
  11   9  -4       82.26       92.99     12.24 o
  13   9  -4       13.12       25.83      7.08 o
 -10  10  -4       14.92       21.89      7.72 o
  -8  10  -4       19.97       17.05      6.59 o
  -6  10  -4        0.42        3.21      3.49 o
  -4  10  -4       39.04       33.89      4.49 o
  -2  10  -4      119.23      123.30      5.48 o
   0  10  -4      149.94      145.85      5.72 o
   2  10  -4      800.04      790.15     18.97 o
   4  10  -4      619.38      600.27     28.69 o
   6  10  -4      235.16      203.83      9.62 o
   8  10  -4        6.63       10.48      3.53 o
  10  10  -4       67.33       68.99      6.21 o
  12  10  -4       97.22       99.77      7.89 o
  -9  11  -4       18.37       23.78      8.28 o
  -7  11  -4      138.20      124.49      8.37 o
  -5  11  -4      137.35      126.97      7.74 o
  -3  11  -4       73.29       70.86      6.80 o
  -1  11  -4      343.61      347.00      9.25 o
   1  11  -4     1130.49     1041.21     23.11 o
   3  11  -4      209.23      198.99      9.29 o
   5  11  -4       39.80       30.98      7.26 o
   7  11  -4      720.64      718.78     19.96 o
   9  11  -4      169.95      192.19     10.16 o
  11  11  -4       65.82       58.14      6.29 o
  13  11  -4       11.77       23.36      6.73 o
  -8  12  -4       17.83       14.42      4.73 o
  -6  12  -4      109.32      120.67      8.28 o
  -4  12  -4       15.50       13.18      3.87 o
  -2  12  -4       48.27       48.48      4.16 o
   0  12  -4      179.17      164.98      8.44 o
   2  12  -4       23.79       28.22      4.41 o
   4  12  -4       38.27       45.42      5.30 o
   6  12  -4      178.34      147.72      8.98 o
   8  12  -4        6.50        8.75      3.83 o
  10  12  -4       23.52       31.73      5.16 o
  -7  13  -4       62.14       56.66      6.51 o
  -5  13  -4       16.46       20.70      8.00 o
  -3  13  -4        7.41       12.23      4.24 o
  -1  13  -4      121.61      131.27     10.35 o
   1  13  -4      148.57      149.08      8.39 o
   3  13  -4        5.43        5.43      4.17 o
   5  13  -4       82.35       67.20      6.52 o
   7  13  -4       17.16       24.30      4.66 o
   9  13  -4       22.37       21.25      4.67 o
  -6  14  -4       34.01       41.39      5.77 o
  -4  14  -4       16.34       15.78      6.10 o
  -2  14  -4       19.82       20.76      6.03 o
   0  14  -4       10.09       21.40      4.22 o
   2  14  -4      240.27      252.11     11.34 o
   4  14  -4       47.85       45.72      5.72 o
   6  14  -4        3.31        3.71      4.06 o
   8  14  -4       51.85       69.12     11.01 o
  -5  15  -4        2.47        3.37      6.31 o
  -3  15  -4       54.42       62.01      9.05 o
  -1  15  -4       23.03       28.20      7.08 o
   1  15  -4       13.57       21.27      5.01 o
   3  15  -4       14.60       19.93      4.75 o
   5  15  -4        6.80        7.20      5.65 o
   7  15  -4       20.65       22.94      7.23 o
  -4  16  -4        6.67       14.87      6.03 o
  -2  16  -4        4.17       13.47      6.17 o
   0  16  -4       80.48       90.82      7.60 o
   2  16  -4       53.16       61.87      6.55 o
   4  16  -4       11.38       30.02      7.16 o
 -15   1  -3        6.56       23.57      7.37 o
 -13   1  -3       84.48       74.59      7.16 o
 -11   1  -3      130.78      131.67      8.23 o
  -9   1  -3      159.32      153.43     11.57 o
  -7   1  -3      378.07      336.08     10.52 o
  -5   1  -3     1895.47     1767.78     72.29 o
  -3   1  -3     7528.75     7479.33     81.79 o
  -1   1  -3     9178.77    10106.63     80.11 o
   1   1  -3     8179.56     9693.55     85.64 o
   3   1  -3     2274.09     2805.03     26.65 o
   5   1  -3     1252.21     1290.28     14.64 o
   7   1  -3     4042.02     4558.54     50.82 o
   9   1  -3       91.88       85.63      4.20 o
  11   1  -3      122.78      108.54      6.57 o
  13   1  -3       42.12       43.03      5.29 o
  15   1  -3       38.84       38.94      5.96 o
 -14   2  -3       45.98       46.87      6.10 o
 -12   2  -3      165.06      157.90      9.47 o
 -10   2  -3       11.29       11.26      3.84 o
  -8   2  -3      512.46      468.36     13.69 o
  -6   2  -3      119.66      124.02      6.17 o
  -4   2  -3     1273.43     1190.87     19.62 o
  -2   2  -3     4061.68     4185.05     67.76 o
   0   2  -3     4429.13     4536.11     41.78 o
   2   2  -3     6456.32     6753.46     60.72 o
   4   2  -3      890.41      901.92     10.80 o
   6   2  -3      352.91      419.31      8.91 o
   8   2  -3      559.40      559.14      9.11 o
  10   2  -3      964.53      926.43     15.89 o
  12   2  -3      104.78       95.13      6.67 o
  14   2  -3      126.92      129.55     11.75 o
  16   2  -3       22.42       32.24      6.27 o
 -15   3  -3        8.95       20.62      7.37 o
 -13   3  -3       21.45       29.64      8.21 o
 -11   3  -3       11.09       13.19      4.14 o
  -9   3  -3      246.19      239.24     10.17 o
  -7   3  -3      317.30      361.80     11.40 o
  -5   3  -3      625.67      716.88     15.55 o
  -3   3  -3     1646.19     1732.56     21.41 o
  -1   3  -3     3084.86     3415.14     45.76 o
   1   3  -3      870.73      965.91     14.82 o
   3   3  -3      301.81      311.14      5.53 o
   5   3  -3      749.30      926.14     11.52 o
   7   3  -3      242.15      213.93      5.04 o
   9   3  -3      899.31      860.01     12.33 o
  11   3  -3      758.77      688.42     13.75 o
  13   3  -3       88.18       94.48      7.04 o
  15   3  -3       27.65       25.73      9.26 o
 -14   4  -3        1.78        2.78      4.44 o
 -12   4  -3       26.35       31.66      6.24 o
 -10   4  -3       52.37       45.77      5.23 o
  -8   4  -3      281.85      256.36     10.21 o
  -6   4  -3      870.35      778.71     40.05 o
  -4   4  -3      884.98      805.48     12.20 o
  -2   4  -3     3605.78     3431.60     37.92 o
   0   4  -3      354.88      346.31      6.24 o
   2   4  -3     4779.49     5529.90     58.22 o
   4   4  -3      365.85      367.82      4.88 o
   6   4  -3       93.73      101.33      2.83 o
   8   4  -3      683.56      749.38     11.03 o
  10   4  -3      574.58      555.57     11.85 o
  12   4  -3       75.38       69.35      6.31 o
  14   4  -3      107.56      115.93      8.20 o
  16   4  -3       41.45       55.91      9.82 o
 -13   5  -3        5.75        8.30      4.41 o
 -11   5  -3        5.48        1.76      3.69 o
  -9   5  -3       28.69       24.63      4.44 o
  -7   5  -3       60.50       51.63      6.80 o
  -5   5  -3      759.14      658.20     22.27 o
  -3   5  -3     3338.27     3530.54     39.70 o
  -1   5  -3      115.60      135.81      3.99 o
   1   5  -3      321.88      364.81      6.75 o
   3   5  -3     1823.10     1904.92     19.52 o
   5   5  -3     1650.81     1585.51     17.00 o
   7   5  -3      117.69      116.67      3.27 o
   9   5  -3        5.19       10.92      2.55 o
  11   5  -3       70.36       74.07      4.67 o
  13   5  -3      123.11      132.24      9.89 o
  15   5  -3       19.25       22.80      5.72 o
 -12   6  -3       55.39       47.07      8.49 o
 -10   6  -3       52.29       52.82      8.49 o
  -8   6  -3      515.96      485.84     20.97 o
  -6   6  -3       44.95       56.07      4.78 o
  -4   6  -3       77.24       93.53      3.80 o
  -2   6  -3       51.33       42.39      2.67 o
   0   6  -3     4508.78     4391.24     47.83 o
   2   6  -3      591.78      599.73      9.71 o
   4   6  -3     1034.08     1025.93     12.00 o
   6   6  -3      736.17      730.40     10.02 o
   8   6  -3      837.58      824.82     21.77 o
  10   6  -3      308.07      264.93      9.20 o
  12   6  -3       41.77       42.67      4.47 o
  14   6  -3       76.25       69.60      7.04 o
 -13   7  -3       28.39       44.82      8.77 o
 -11   7  -3       53.44       55.56      9.40 o
  -9   7  -3       19.35       26.31      6.59 o
  -7   7  -3      213.45      201.18     13.12 o
  -5   7  -3      124.52      128.79     11.15 o
  -3   7  -3       83.15       84.85      3.79 o
  -1   7  -3      129.10      159.37      6.53 o
   1   7  -3     1745.92     1760.36     22.56 o
   3   7  -3      299.46      274.55      6.29 o
   5   7  -3      718.09      691.77     11.00 o
   7   7  -3      728.57      743.86     17.46 o
   9   7  -3       21.53       22.36      3.39 o
  11   7  -3      200.69      202.52      9.59 o
  13   7  -3      253.91      291.81     17.96 o
 -12   8  -3       13.13        2.39      7.16 o
 -10   8  -3        2.76        7.16      5.89 o
  -8   8  -3      100.75       74.43      9.19 o
  -6   8  -3      196.75      168.98      8.49 o
  -4   8  -3      863.56      818.31     13.86 o
  -2   8  -3      583.11      583.23     10.88 o
   0   8  -3       10.40        9.35      4.11 o
   2   8  -3      608.32      641.32     27.20 o
   4   8  -3      491.29      477.80      7.63 o
   6   8  -3      472.30      516.18     14.11 o
   8   8  -3      157.75      155.14      8.04 o
  10   8  -3      115.29      110.82      7.21 o
  12   8  -3       11.96       19.25      4.77 o
  14   8  -3       25.16       29.74      7.16 o
 -11   9  -3        0.56        2.17      6.45 o
  -9   9  -3       30.69       32.55      7.16 o
  -7   9  -3       42.24       43.91      4.96 o
  -5   9  -3      594.98      547.07     15.05 o
  -3   9  -3      125.00      118.39      5.02 o
  -1   9  -3      677.40      686.72     14.93 o
   1   9  -3      552.68      517.72     10.38 o
   3   9  -3      164.14      172.96      7.93 o
   5   9  -3     1052.11      959.00     20.81 o
   7   9  -3      479.09      467.81     14.26 o
   9   9  -3       29.80       30.51      4.30 o
  11   9  -3       36.03       39.93      5.21 o
  13   9  -3       50.81       53.60      6.56 o
 -10  10  -3       71.81       86.70     11.22 o
  -8  10  -3       13.56       11.85      6.10 o
  -6  10  -3       33.35       35.34      5.89 o
  -4  10  -3      762.27      752.07     18.62 o
  -2  10  -3      468.13      422.66     13.88 o
   0  10  -3       46.14       46.26      3.51 o
   2  10  -3      468.57      422.58      9.66 o
   4  10  -3     1785.41     1591.51     29.89 o
   6  10  -3      226.14      207.76     20.20 o
   8  10  -3       44.73       37.68      4.86 o
  10  10  -3      110.60      117.37      7.89 o
  12  10  -3       19.72       23.81      4.53 o
  -9  11  -3        4.04       -3.23      6.10 o
  -7  11  -3       20.14       23.90      4.48 o
  -5  11  -3        3.59       12.44      4.59 o
  -3  11  -3      102.76       83.95      4.76 o
  -1  11  -3       72.05       71.20      4.75 o
   1  11  -3       51.27       40.80      3.70 o
   3  11  -3       66.44       68.54      7.26 o
   5  11  -3      106.51       89.41      6.57 o
   7  11  -3       45.99       51.08      6.21 o
   9  11  -3       23.89       33.20      5.02 o
  11  11  -3       81.11       91.89     12.10 o
  13  11  -3        6.45        5.89      5.68 o
 -10  12  -3        0.65        4.56      7.93 o
  -8  12  -3       38.67       25.95      7.72 o
  -6  12  -3       94.06       79.43      7.93 o
  -4  12  -3       29.18       32.09      4.51 o
  -2  12  -3      189.08      168.77      6.63 o
   0  12  -3       24.76       29.88      3.48 o
   2  12  -3      156.54      163.18     17.85 o
   4  12  -3      487.97      444.28     14.50 o
   6  12  -3       56.04       61.13      5.79 o
   8  12  -3      113.89      110.89      8.42 o
  10  12  -3       41.93       48.60      7.86 o
  12  12  -3       69.70      102.13     11.01 o
  -9  13  -3        5.96        3.09      7.79 o
  -7  13  -3        3.21        5.29      4.39 o
  -5  13  -3      169.32      168.01      9.42 o
  -3  13  -3        7.82       13.58      6.03 o
  -1  13  -3        0.98        9.25      3.99 o
   1  13  -3       63.59       64.09      6.56 o
   3  13  -3       92.59      103.12      7.29 o
   5  13  -3       18.52       15.62      4.31 o
   7  13  -3       68.21       74.10      6.42 o
   9  13  -3       17.90       20.61      4.44 o
  -8  14  -3       10.04       11.93      8.07 o
  -6  14  -3       24.91       26.19      4.84 o
  -4  14  -3       68.74       69.65      6.50 o
  -2  14  -3       11.30        5.12      4.98 o
   0  14  -3        2.24       12.30      3.89 o
   2  14  -3       20.40       30.27      4.91 o
   4  14  -3       41.34       53.02      5.93 o
   6  14  -3      106.58       89.74      7.46 o
   8  14  -3        8.11       14.03      5.96 o
  -7  15  -3        6.15       15.22      6.59 o
  -5  15  -3       48.47       49.77      6.32 o
  -3  15  -3       61.50       64.18      8.84 o
  -1  15  -3       13.41       17.26      5.82 o
   1  15  -3       37.10       55.24      5.98 o
   3  15  -3      152.21      179.92     11.43 o
   5  15  -3      114.14      125.92      8.83 o
   7  15  -3       31.42       20.55      7.16 o
  -2  16  -3       27.03       42.86      8.42 o
   0  16  -3       46.99       45.93      5.50 o
   2  16  -3       50.41       62.52      6.35 o
   4  16  -3        1.72        2.69      7.51 o
   6  16  -3        5.74        2.10      6.03 o
 -14   0  -2       15.06       19.50      6.38 o
 -12   0  -2      199.61      183.44     13.54 o
 -10   0  -2       50.20       51.49      7.23 o
  -8   0  -2      427.38      386.58     16.55 o
  -6   0  -2     2685.67     2667.00     56.47 o
  -4   0  -2     9475.15     9666.88    171.65 o
  -2   0  -2    66447.98    69088.55   1109.03 o
   0   0  -2     1399.29     1488.01     16.55 o
   2   0  -2    14565.70    15826.95    195.05 o
   4   0  -2    18395.49    20842.08    459.54 o
   6   0  -2      962.57     1186.88     19.39 o
   8   0  -2     2551.16     2665.60     39.21 o
  10   0  -2      277.68      289.08     13.89 o
  12   0  -2      766.24      757.17     26.38 o
  14   0  -2      142.15      126.48     11.64 o
  16   0  -2       11.51       15.64      8.00 o
 -15   1  -2       12.52       12.10      4.50 o
 -13   1  -2       77.56       77.98      7.02 o
 -11   1  -2       15.80       14.41      4.06 o
  -9   1  -2      206.80      205.34     11.15 o
  -7   1  -2     1645.28     1590.10     28.13 o
  -5   1  -2     1032.15      953.79     17.63 o
  -3   1  -2     2394.52     2407.43     27.16 o
  -1   1  -2    27995.55    28299.91    220.46 o
   1   1  -2    11019.93    12346.58     98.07 o
   3   1  -2      509.65      472.84      6.13 o
   5   1  -2     1598.03     1656.70     17.45 o
   7   1  -2     2218.15     2315.02     24.13 o
   9   1  -2      103.00       92.64      3.56 o
  11   1  -2      746.68      746.28     17.70 o
  13   1  -2       61.06       68.01      6.17 o
  15   1  -2       41.08       40.11      5.83 o
 -14   2  -2       35.67       35.15      5.53 o
 -12   2  -2       14.41        9.62      3.99 o
 -10   2  -2      113.91      108.33      7.13 o
  -8   2  -2      361.37      377.14     11.50 o
  -6   2  -2     1342.69     1132.08     21.03 o
  -4   2  -2      239.58      240.77      7.09 o
  -2   2  -2     5991.12     6601.75     59.30 o
   0   2  -2    19810.56    21389.47    272.48 o
   2   2  -2     9362.52    11113.63     97.71 o
   4   2  -2      897.94     1231.86     13.32 o
   6   2  -2      109.25      129.00      3.48 o
   8   2  -2      979.62     1112.63     14.10 o
  10   2  -2      196.31      198.89      6.48 o
  12   2  -2       73.74       70.74      5.93 o
  14   2  -2      197.11      198.73     10.18 o
  16   2  -2       12.99       17.50      5.69 o
 -15   3  -2        4.08       16.04      7.01 o
 -13   3  -2       55.97       61.99      6.34 o
 -11   3  -2      303.71      273.55     18.34 o
  -9   3  -2       85.24       99.32      6.42 o
  -7   3  -2      217.35      220.50      8.26 o
  -5   3  -2     2758.73     2577.51     38.22 o
  -3   3  -2     1572.05     1577.86     18.80 o
  -1   3  -2     7261.44     7350.68     76.00 o
   1   3  -2     6724.08     6600.46     67.66 o
   3   3  -2     2994.40     3433.28     28.65 o
   5   3  -2     1942.27     2385.48     23.82 o
   7   3  -2     3016.96     3193.02     32.07 o
   9   3  -2      268.07      272.06     11.50 o
  11   3  -2      517.97      487.35     13.98 o
  13   3  -2        3.41        6.67      4.17 o
  15   3  -2        5.75        6.08      7.93 o
 -14   4  -2       22.41       21.31      7.44 o
 -12   4  -2       31.15       37.01      5.41 o
 -10   4  -2       35.30       23.93      4.56 o
  -8   4  -2       78.92       84.28      5.73 o
  -6   4  -2      358.72      385.04     10.96 o
  -4   4  -2     1387.05     1542.42     19.19 o
  -2   4  -2    10652.08    11380.51    115.75 o
   0   4  -2     1668.41     1642.25     19.13 o
   2   4  -2      789.80      867.86     12.42 o
   4   4  -2     1362.38     1567.84     16.25 o
   6   4  -2        0.32       -0.96      1.47 o
   8   4  -2      430.59      401.19      7.23 o
  10   4  -2       99.76       97.66      7.10 o
  12   4  -2      134.33      137.46     12.03 o
  14   4  -2       27.66       26.18      5.12 o
  16   4  -2       10.52       19.15      8.21 o
 -15   5  -2       11.89        5.68      6.94 o
 -13   5  -2        1.15        7.99      4.25 o
 -11   5  -2        7.77       10.02      3.88 o
  -9   5  -2       68.53       63.50      5.53 o
  -7   5  -2      566.05      502.82     19.57 o
  -5   5  -2     1658.86     1681.19     25.17 o
  -3   5  -2     2509.59     2578.38     31.84 o
  -1   5  -2      681.60      709.76     10.50 o
   1   5  -2      458.04      461.00      7.54 o
   3   5  -2     3694.97     4123.52     64.06 o
   5   5  -2     2894.24     3122.51     30.55 o
   7   5  -2      548.95      596.61      9.14 o
   9   5  -2      268.65      261.43      7.54 o
  11   5  -2      474.78      438.72     10.76 o
  13   5  -2        0.17        0.23      6.28 o
  15   5  -2       48.08       59.75      6.64 o
 -14   6  -2       16.79       25.95      7.72 o
 -12   6  -2       12.10       22.24      6.80 o
 -10   6  -2      147.86      145.28     11.93 o
  -8   6  -2      240.47      221.46     13.82 o
  -6   6  -2      265.78      257.69     10.94 o
  -4   6  -2     2228.90     2313.88     27.84 o
  -2   6  -2      120.08      110.79      3.84 o
   0   6  -2      302.91      383.64      7.14 o
   2   6  -2      358.97      358.15      6.86 o
   4   6  -2     1026.84     1011.73     12.19 o
   6   6  -2     1467.51     1245.85     31.26 o
   8   6  -2     1231.99     1157.31     17.90 o
  10   6  -2      186.56      170.33      6.69 o
  12   6  -2        5.80        8.94      3.68 o
  14   6  -2       57.86       81.41      7.19 o
 -13   7  -2       15.05       19.64      7.08 o
 -11   7  -2       45.30       39.70      7.86 o
  -9   7  -2       39.47       50.51      8.00 o
  -7   7  -2       91.42       82.49      8.56 o
  -5   7  -2      307.90      288.98      9.55 o
  -3   7  -2       87.31      100.05      3.91 o
  -1   7  -2     2772.06     3005.69     35.03 o
   1   7  -2       34.95       40.97      2.72 o
   3   7  -2     1053.73     1081.60     16.96 o
   5   7  -2      623.92      563.33     20.80 o
   7   7  -2      273.15      258.07      5.95 o
   9   7  -2      770.34      793.53     14.69 o
  11   7  -2      134.57      136.03      6.37 o
  13   7  -2       57.97       51.05      6.28 o
  15   7  -2       18.08       20.48      8.42 o
 -12   8  -2       51.79       43.14      8.70 o
 -10   8  -2      110.41      100.80     11.22 o
  -8   8  -2       39.71       45.53      7.44 o
  -6   8  -2      150.89      132.89      7.02 o
  -4   8  -2       88.68      104.32      4.31 o
  -2   8  -2      545.67      533.10     11.96 o
   0   8  -2      892.42      847.07     13.57 o
   2   8  -2      979.67      930.04     14.33 o
   4   8  -2      299.68      294.94      7.10 o
   6   8  -2      144.37      135.46      4.29 o
   8   8  -2     1713.86     1646.05     23.92 o
  10   8  -2       28.41       28.91      3.47 o
  12   8  -2       41.89       60.74      4.71 o
  14   8  -2       13.45       27.36      7.51 o
 -11   9  -2        2.68        7.58      6.52 o
  -9   9  -2       84.80       79.27      9.89 o
  -7   9  -2      174.58      169.15     24.62 o
  -5   9  -2      291.34      273.86      9.95 o
  -3   9  -2      531.81      583.71     17.51 o
  -1   9  -2     1678.34     1666.21     64.75 o
   1   9  -2      623.04      614.01     19.34 o
   3   9  -2      223.77      238.40      6.65 o
   5   9  -2      990.73      952.03     15.60 o
   7   9  -2       54.37       48.30      3.84 o
   9   9  -2      100.92       88.35      5.00 o
  11   9  -2      167.73      154.61      8.76 o
  13   9  -2       22.19       20.34      7.16 o
 -10  10  -2       27.67       23.01      7.72 o
  -8  10  -2       69.40       72.95      9.12 o
  -6  10  -2        5.51        6.93      3.54 o
  -4  10  -2      255.81      249.68      7.35 o
  -2  10  -2      202.37      205.87      6.50 o
   0  10  -2      387.06      383.81      9.00 o
   2  10  -2       33.09       27.99      4.28 o
   4  10  -2      557.00      542.92     11.23 o
   6  10  -2      303.37      245.72      9.94 o
   8  10  -2      164.76      186.17      9.08 o
  10  10  -2       71.78       68.59      9.75 o
  12  10  -2       23.87       28.36      5.19 o
 -11  11  -2       53.22       59.70     11.15 o
  -9  11  -2       65.91       60.33      9.61 o
  -7  11  -2       15.26       15.55      3.90 o
  -5  11  -2      184.91      157.16     14.06 o
  -3  11  -2      530.07      497.87     11.38 o
  -1  11  -2     1083.30     1005.08     16.96 o
   1  11  -2       19.35       14.44      3.47 o
   3  11  -2      227.54      238.66      7.49 o
   5  11  -2      199.57      176.11     16.06 o
   7  11  -2      498.48      481.24     17.33 o
   9  11  -2      122.71      123.24      7.91 o
  11  11  -2        3.57       14.07      4.34 o
 -10  12  -2       15.21       12.28      8.00 o
  -8  12  -2       58.47       61.10      9.47 o
  -6  12  -2        5.81        0.95      4.66 o
  -4  12  -2       99.87      100.20      6.71 o
  -2  12  -2       77.26       86.24      4.85 o
   0  12  -2        8.38       10.83      3.09 o
   2  12  -2      501.29      484.51     13.13 o
   4  12  -2        8.88       15.51      4.01 o
   6  12  -2       28.10       40.54      5.01 o
   8  12  -2       50.79       59.31      5.70 o
  10  12  -2       43.36       44.08      5.48 o
  12  12  -2       10.52       15.99      6.17 o
  -9  13  -2        2.14       12.42      7.30 o
  -7  13  -2        6.31        7.76      4.21 o
  -5  13  -2       88.37       82.99     12.35 o
  -3  13  -2      185.95      168.85      6.84 o
  -1  13  -2       34.09       38.41      3.93 o
   1  13  -2      349.44      348.32     12.28 o
   3  13  -2      118.80      126.64      7.79 o
   5  13  -2      115.70      120.68      7.71 o
   7  13  -2       93.45      104.24      7.43 o
   9  13  -2       49.37       52.97      5.96 o
  -8  14  -2       71.67       69.80     11.08 o
  -6  14  -2        0.34        6.40      4.00 o
  -4  14  -2       16.75       21.87      9.40 o
  -2  14  -2       45.43       45.77      4.24 o
   0  14  -2      207.00      189.01     11.50 o
   2  14  -2       38.33       27.59      4.88 o
   4  14  -2      173.04      167.68      9.32 o
   6  14  -2       67.84       97.61      7.34 o
   8  14  -2       62.71       76.06      6.88 o
  10  14  -2        1.75       12.70      6.45 o
  -7  15  -2        7.44       26.02      8.56 o
  -5  15  -2       17.54       14.87      6.45 o
  -3  15  -2        1.49        8.66      4.01 o
  -1  15  -2        5.56       16.36      4.11 o
   1  15  -2       42.75       46.79     12.00 o
   3  15  -2        3.89       17.84      4.61 o
   5  15  -2        4.40       11.90      4.68 o
   7  15  -2       34.67       35.71      4.92 o
  -4  16  -2        7.03       11.78      7.37 o
   0  16  -2       22.02       47.14      7.79 o
   2  16  -2        7.09       18.24      6.38 o
   4  16  -2       19.73       34.72      7.51 o
   6  16  -2       35.59       46.37      8.35 o
  -1  17  -2       14.52       34.72      7.72 o
   1  17  -2       42.65       77.09      9.82 o
 -15   1  -1        6.62       10.63      4.27 o
 -13   1  -1       27.53       28.75      4.81 o
 -11   1  -1       39.13       49.98      5.20 o
  -9   1  -1       31.85       22.43      3.70 o
  -7   1  -1      239.44      277.16      8.75 o
  -5   1  -1     2353.44     2551.90     36.28 o
  -3   1  -1    20168.02    20679.15    328.78 o
  -1   1  -1    14089.17    15008.68    130.97 o
   1   1  -1      555.66      581.14      7.41 o
   3   1  -1     5983.13     6340.35     56.14 o
   5   1  -1     1185.43     1367.44     14.59 o
   7   1  -1      992.27      929.11     11.51 o
   9   1  -1      181.84      199.87      6.68 o
  11   1  -1      207.35      196.81      8.61 o
  13   1  -1       79.01       78.62      6.57 o
  15   1  -1       61.30       72.37     10.73 o
 -16   2  -1        4.76        6.94      7.23 o
 -14   2  -1        5.95        9.19      4.19 o
 -12   2  -1      270.03      256.01     11.26 o
 -10   2  -1      986.43      949.33     21.22 o
  -8   2  -1       46.77       48.17      6.66 o
  -6   2  -1      279.57      288.57      8.51 o
  -4   2  -1     1385.70     1375.14     21.82 o
  -2   2  -1     3869.90     4301.49     38.76 o
   0   2  -1     3979.99     4490.64     56.45 o
   2   2  -1      544.84      436.32      4.64 o
   4   2  -1     5644.70     5744.49     52.15 o
   6   2  -1      158.35      124.42      3.23 o
   8   2  -1     1185.97     1205.37     14.47 o
  10   2  -1      195.97      220.98     15.40 o
  12   2  -1       79.88       72.39      6.05 o
  14   2  -1       18.40       25.32      6.59 o
  16   2  -1        8.26       28.13      7.79 o
 -15   3  -1       13.80       24.98      5.06 o
 -13   3  -1       97.36      101.50      7.65 o
 -11   3  -1      307.15      317.63     12.11 o
  -9   3  -1      283.08      259.77      9.70 o
  -7   3  -1      205.04      183.94      7.29 o
  -5   3  -1     1226.66     1158.64     20.14 o
  -3   3  -1     2873.26     3293.82     35.42 o
  -1   3  -1     2311.94     2804.62     29.70 o
   1   3  -1     2375.85     2627.98     28.37 o
   3   3  -1     7815.88     8388.79     73.39 o
   5   3  -1     4352.60     4899.32     45.17 o
   7   3  -1      791.22      824.49     10.70 o
   9   3  -1      135.49      122.19      4.95 o
  11   3  -1       51.24       44.50      4.79 o
  13   3  -1       25.21       24.53      4.81 o
  15   3  -1      112.08      119.46      8.81 o
 -14   4  -1       25.86       29.77      5.23 o
 -12   4  -1       21.27       24.58      4.86 o
 -10   4  -1      149.97      143.92      7.86 o
  -8   4  -1      119.91      120.20     12.45 o
  -6   4  -1      421.40      386.87     10.49 o
  -4   4  -1     2996.02     3119.01     34.66 o
  -2   4  -1     2326.50     2490.86     27.83 o
   0   4  -1     6779.19     7912.39     80.52 o
   2   4  -1     1211.33     1210.65     14.84 o
   4   4  -1     3172.12     3364.86     31.80 o
   6   4  -1     2539.18     2563.51     30.21 o
   8   4  -1      734.70      763.16     14.24 o
  10   4  -1       42.87       49.81      3.75 o
  12   4  -1      496.03      481.20     14.58 o
  14   4  -1        1.88        8.49      4.49 o
 -15   5  -1        7.03        9.40      7.01 o
 -13   5  -1       10.59       18.97      4.51 o
 -11   5  -1      238.13      209.66      9.89 o
  -9   5  -1      114.02      103.36      6.43 o
  -7   5  -1      694.05      708.98     23.22 o
  -5   5  -1      207.08      219.11      5.16 o
  -3   5  -1      197.93      209.89      4.97 o
  -1   5  -1     1838.74     1961.55     22.60 o
   1   5  -1     3363.68     3481.07     43.47 o
   3   5  -1     1424.26     1446.24     18.18 o
   5   5  -1       85.88       75.44      2.82 o
   7   5  -1      524.63      532.00     13.38 o
   9   5  -1      636.51      555.16     18.27 o
  11   5  -1      347.43      355.27     12.12 o
  13   5  -1        8.08       14.49      4.29 o
  15   5  -1        3.57        8.53      4.65 o
 -14   6  -1        2.89       12.28      6.31 o
 -12   6  -1       27.85       44.33      7.79 o
 -10   6  -1        1.06        1.33      4.56 o
  -8   6  -1      369.42      334.39     16.20 o
  -6   6  -1      600.10      566.72     19.64 o
  -4   6  -1     1821.45     1759.46     26.63 o
  -2   6  -1     2328.54     2607.72     29.99 o
   0   6  -1      333.13      402.29     10.22 o
   2   6  -1       54.34       40.06      2.47 o
   4   6  -1      174.81      192.98      6.08 o
   6   6  -1     1082.39     1157.19     14.44 o
   8   6  -1       84.87       89.52      5.02 o
  10   6  -1       89.50       86.34      4.12 o
  12   6  -1      163.95      168.26     16.62 o
  14   6  -1        9.85       16.97      4.77 o
 -13   7  -1       29.85       34.23      7.58 o
 -11   7  -1      155.19      154.53     13.05 o
  -9   7  -1      190.23      181.82     12.84 o
  -7   7  -1      345.85      322.75     15.57 o
  -5   7  -1      691.96      715.48     11.80 o
  -3   7  -1      165.50      158.84      4.99 o
  -1   7  -1      426.69      425.94      8.27 o
   1   7  -1      215.28      167.69      5.04 o
   3   7  -1     1078.69     1009.77     14.98 o
   5   7  -1      401.49      400.26      7.20 o
   7   7  -1       82.88       91.31      3.75 o
   9   7  -1      422.51      387.50      8.28 o
  11   7  -1      201.46      185.20      7.07 o
  13   7  -1       33.50       39.98      5.35 o
  15   7  -1       35.67       62.57      9.68 o
 -12   8  -1       68.55       75.83      9.54 o
 -10   8  -1       37.88       51.35      8.49 o
  -8   8  -1      161.84      141.63     11.43 o
  -6   8  -1      265.04      267.94      9.56 o
  -4   8  -1      250.29      247.93      6.64 o
  -2   8  -1       50.33       57.72      3.50 o
   0   8  -1     2485.12     2707.35     32.34 o
   2   8  -1      473.96      440.71     10.61 o
   4   8  -1      232.09      232.93      6.55 o
   6   8  -1      143.46      124.35      4.29 o
   8   8  -1      123.68      112.21      4.42 o
  10   8  -1       19.10       13.24      2.92 o
  12   8  -1       36.09       47.61      5.58 o
  14   8  -1       48.46       34.63      5.58 o
 -13   9  -1        4.23       14.73      6.73 o
 -11   9  -1       17.44       14.31      7.01 o
  -9   9  -1       91.82       64.11      8.84 o
  -7   9  -1      151.06      154.89     11.71 o
  -5   9  -1        3.43        6.54      2.75 o
  -3   9  -1      288.67      297.08      7.53 o
  -1   9  -1      528.92      509.92     10.22 o
   1   9  -1      527.42      588.18     11.05 o
   3   9  -1      211.33      210.87      6.46 o
   5   9  -1      481.89      466.70     10.12 o
   7   9  -1       93.04       92.45      4.86 o
   9   9  -1      148.23      139.24      8.71 o
  11   9  -1        3.24        9.92      4.00 o
  13   9  -1       26.22       33.89      5.83 o
 -12  10  -1       17.31       19.50      8.21 o
 -10  10  -1       15.36       14.03      6.59 o
  -8  10  -1      110.21      101.15     10.17 o
  -6  10  -1      314.91      278.08     10.51 o
  -4  10  -1       64.16       58.28      4.05 o
  -2  10  -1      178.77      187.24      6.36 o
   0  10  -1     1221.42     1062.18     47.93 o
   2  10  -1     1362.87     1360.10     20.19 o
   4  10  -1       19.44       17.83      2.92 o
   6  10  -1      668.54      625.66     23.17 o
   8  10  -1       95.98       90.48      5.11 o
  10  10  -1       60.16       60.44      4.51 o
  12  10  -1       59.74       73.32      6.47 o
 -11  11  -1       28.70       30.37      8.63 o
  -9  11  -1       41.83       45.53      8.21 o
  -7  11  -1      110.43      107.67     11.47 o
  -5  11  -1      113.82      111.28      9.65 o
  -3  11  -1      178.37      202.47      6.91 o
  -1  11  -1       48.87       49.26      3.84 o
   1  11  -1      255.70      253.24      7.59 o
   3  11  -1       38.93       45.32      6.57 o
   5  11  -1      186.25      195.39      7.01 o
   7  11  -1       90.22       91.31      6.40 o
   9  11  -1      131.25      137.32      8.17 o
  11  11  -1        6.50       16.33      4.09 o
 -10  12  -1       24.33       16.62      7.58 o
  -8  12  -1       59.46       58.85      9.40 o
  -6  12  -1       23.90       28.39      4.56 o
  -4  12  -1      490.12      484.48     11.30 o
  -2  12  -1       84.89       80.72      4.81 o
   0  12  -1      582.33      563.82     12.16 o
   2  12  -1      606.78      546.67     12.18 o
   4  12  -1      166.30      147.76      7.98 o
   6  12  -1        5.12        7.52      3.30 o
   8  12  -1       69.97       76.27     14.20 o
  10  12  -1      134.82      142.12      8.69 o
  12  12  -1       13.15       26.59      7.01 o
  -9  13  -1       10.73       19.08      7.23 o
  -7  13  -1      108.07      125.23     12.31 o
  -5  13  -1       94.77      121.58      7.57 o
  -3  13  -1      180.39      153.73      6.58 o
  -1  13  -1       67.48       61.16      4.41 o
   1  13  -1       48.53       49.32      4.32 o
   3  13  -1       95.85      114.11      7.51 o
   5  13  -1      200.46      236.73     10.54 o
   7  13  -1       25.42       29.68      5.40 o
   9  13  -1       33.60       50.81      5.69 o
  11  13  -1       14.45       24.49      4.47 o
  -8  14  -1       38.26       34.79      8.91 o
  -6  14  -1       40.30       39.56      8.21 o
  -4  14  -1       20.31       25.18      6.31 o
  -2  14  -1       43.92       45.00      4.18 o
   0  14  -1       11.54       17.05      3.59 o
   2  14  -1      177.50      175.98      9.13 o
   4  14  -1        4.87        4.50      3.92 o
   6  14  -1       15.00       25.67      8.73 o
   8  14  -1        0.25       16.41      7.08 o
  10  14  -1       52.39       44.54      9.26 o
  -7  15  -1       53.70       63.62     10.52 o
  -5  15  -1       42.59       51.98      9.33 o
  -3  15  -1        8.00       10.03      5.68 o
  -1  15  -1       41.18       35.07      5.13 o
   1  15  -1       52.34       61.94      9.12 o
   3  15  -1       67.89       77.93     10.03 o
   5  15  -1       33.77       44.47      8.42 o
   7  15  -1       70.83       98.35     10.45 o
  -4  16  -1       40.05       42.23      8.49 o
  -2  16  -1       21.79       20.17      4.99 o
   0  16  -1        9.15       13.26      6.59 o
   2  16  -1       18.36       32.41      7.72 o
   4  16  -1       30.24       42.44      8.56 o
  -3  17  -1       10.27       19.50      8.07 o
  -1  17  -1       16.07       40.55      7.86 o
   1  17  -1       40.33       69.87      9.68 o
 -16   0   0        2.77       14.17      7.01 o
 -14   0   0       15.84       18.45      6.17 o
 -12   0   0       72.94       81.58      8.84 o
 -10   0   0       46.73       56.61      6.73 o
  -8   0   0     1176.88     1201.77     31.36 o
  -6   0   0      928.64      790.77     21.54 o
  -4   0   0     8148.62     8738.75    156.71 o
  -2   0   0     2978.26     2700.89     48.05 o
   2   0   0     2978.26     2573.38     34.05 o
   4   0   0     8148.62     8965.71    111.08 o
   6   0   0      928.64      829.06     13.87 o
   8   0   0     1176.88     1216.33     25.43 o
  10   0   0       46.73       55.98      7.01 o
  12   0   0       72.94       59.98      8.14 o
  14   0   0       15.84       19.92      6.87 o
 -15   1   0       39.17       31.33      5.25 o
 -13   1   0       29.47       30.65      5.54 o
 -11   1   0      160.86      169.88      8.35 o
  -9   1   0      399.09      417.33     11.87 o
  -7   1   0      317.77      336.39      9.25 o
  -5   1   0     2799.10     2963.04     41.17 o
  -3   1   0    16319.21    17734.28    215.00 o
  -1   1   0     5890.88     4982.87     44.78 o
   1   1   0     5890.88     4966.77     90.03 o
   3   1   0    16319.21    17549.88    154.19 o
   5   1   0     2799.10     3003.54     28.36 o
   7   1   0      317.77      326.31      5.51 o
   9   1   0      399.09      415.75     11.45 o
  11   1   0      160.86      178.89      8.38 o
  13   1   0       29.47       27.24      4.69 o
  15   1   0       39.17       49.64      6.27 o
 -16   2   0       49.09       48.96      8.91 o
 -14   2   0       11.49       14.84      4.36 o
 -12   2   0      418.14      378.31     13.20 o
 -10   2   0       58.63       56.70      4.85 o
  -8   2   0      563.08      521.41     29.39 o
  -6   2   0     3245.00     3437.47     77.58 o
  -4   2   0     1605.89     1634.18     28.41 o
  -2   2   0     1746.94     1854.32     19.88 o
   0   2   0       47.95       31.54      1.13 o
   2   2   0     1746.94     1784.05     20.01 o
   4   2   0     1605.89     1628.67     16.29 o
   6   2   0     3245.00     3508.56     33.16 o
   8   2   0      563.08      506.05     13.99 o
  10   2   0       58.63       63.28      5.01 o
  12   2   0      418.14      398.65     23.57 o
  14   2   0       11.49       14.16      4.39 o
 -15   3   0        2.18       12.56      6.24 o
 -13   3   0       41.28       45.19      5.51 o
 -11   3   0      146.63      121.76      7.32 o
  -9   3   0     2221.93     2246.04     37.02 o
  -7   3   0      154.45      132.51      3.72 o
  -5   3   0     1102.85     1027.13     13.42 o
  -3   3   0     6395.62     7062.44     79.38 o
  -1   3   0     5519.57     5645.40     58.32 o
   1   3   0     5519.57     5779.06     81.07 o
   3   3   0     6395.62     6980.47     72.22 o
   5   3   0     1102.85     1065.05     14.11 o
   7   3   0      154.45      128.77      5.92 o
   9   3   0     2221.93     2268.78     35.93 o
  11   3   0      146.63      132.47      7.44 o
  13   3   0       41.28       42.99      5.35 o
  15   3   0        2.18       15.52      4.63 o
 -14   4   0       33.09       45.25      8.00 o
 -12   4   0       39.58       41.28      5.08 o
 -10   4   0      499.54      489.84     16.94 o
  -8   4   0      933.45      940.17     19.31 o
  -6   4   0     1235.53     1340.41     17.10 o
  -4   4   0     1367.76     1546.12     22.60 o
  -2   4   0      274.13      171.04      3.64 o
   0   4   0      427.58      240.04      6.00 o
   2   4   0      274.13      159.57      3.98 o
   4   4   0     1367.76     1567.00     16.64 o
   6   4   0     1235.53     1338.31     18.28 o
   8   4   0      933.45      946.35     14.96 o
  10   4   0      499.54      478.86     13.45 o
  12   4   0       39.58       35.57      4.80 o
  14   4   0       33.09       45.58      5.75 o
 -15   5   0        8.74       16.84      6.52 o
 -13   5   0       72.17       67.20      9.05 o
 -11   5   0       12.71       19.41      6.03 o
  -9   5   0       33.36       32.93      3.90 o
  -7   5   0      657.25      707.79     22.17 o
  -5   5   0      135.40      155.24      4.58 o
  -3   5   0     1548.24     1761.49     20.87 o
  -1   5   0     9676.32    10407.04    105.19 o
   1   5   0     9676.32    10292.72    105.30 o
   3   5   0     1548.24     1767.39     21.57 o
   5   5   0      135.40      150.73      4.07 o
   7   5   0      657.25      651.60     12.64 o
   9   5   0       33.36       35.06      3.20 o
  11   5   0       12.71       18.26      3.91 o
  13   5   0       72.17       71.25      6.37 o
  15   5   0        8.74       17.38      4.98 o
 -14   6   0       17.81       25.74      7.23 o
 -12   6   0       85.27       91.40     10.45 o
 -10   6   0      186.93      179.51     12.56 o
  -8   6   0       55.60       53.66      6.80 o
  -6   6   0      193.93      177.36      5.47 o
  -4   6   0     1453.41     1529.99     20.73 o
  -2   6   0      188.15      171.10      4.39 o
   0   6   0      334.14      457.88      7.83 o
   2   6   0      188.15      182.31      5.51 o
   4   6   0     1453.41     1510.50     20.04 o
   6   6   0      193.93      185.59      4.92 o
   8   6   0       55.60       49.69      3.09 o
  10   6   0      186.93      178.55      5.68 o
  12   6   0       85.27       97.73      5.98 o
  14   6   0       17.81       24.75      4.98 o
 -13   7   0        5.04        8.28      5.82 o
 -11   7   0       12.33       18.17      5.82 o
  -9   7   0       21.96       16.27      5.33 o
  -7   7   0     1030.63      907.99     28.27 o
  -5   7   0     1456.20     1428.37     21.30 o
  -3   7   0     1635.98     1898.15     23.46 o
  -1   7   0     3414.34     3677.48     41.32 o
   1   7   0     3414.34     3782.66     41.72 o
   3   7   0     1635.98     1919.51     24.20 o
   5   7   0     1456.20     1438.38     20.10 o
   7   7   0     1030.63      948.83     13.44 o
   9   7   0       21.96       21.79      2.69 o
  11   7   0       12.33       17.55      3.44 o
  13   7   0        5.04       15.45      7.08 o
 -12   8   0       41.36       42.58      8.00 o
 -10   8   0      349.76      338.74     18.10 o
  -8   8   0      198.04      207.08     13.54 o
  -6   8   0      398.21      349.14     10.78 o
  -4   8   0     1124.58      990.30     14.78 o
  -2   8   0     1050.59     1112.43     15.86 o
   0   8   0      425.73      479.51      9.17 o
   2   8   0     1050.59     1102.30     24.40 o
   4   8   0     1124.58      996.48     20.11 o
   6   8   0      398.21      370.59      7.65 o
   8   8   0      198.04      200.26      5.94 o
  10   8   0      349.76      325.48      8.07 o
  12   8   0       41.36       38.00      5.89 o
  14   8   0        1.24       11.06      4.77 o
 -13   9   0       40.60       42.37      8.70 o
 -11   9   0       15.94       11.22      5.75 o
  -9   9   0      246.39      233.03     15.22 o
  -7   9   0      131.58      124.72     10.45 o
  -5   9   0      886.59      783.32     26.67 o
  -3   9   0      347.18      302.85      7.43 o
  -1   9   0     1176.57     1218.26     17.80 o
   1   9   0     1176.57     1254.98     19.11 o
   3   9   0      347.18      307.31      7.86 o
   5   9   0      886.59      784.36     14.07 o
   7   9   0      131.58      124.82      4.78 o
   9   9   0      246.39      236.30      6.81 o
  11   9   0       15.94       12.19      3.02 o
  13   9   0       40.60       43.67      5.77 o
 -12  10   0       10.87        9.96      5.96 o
 -10  10   0       15.45        7.44      6.10 o
  -8  10   0        2.70        0.28      5.12 o
  -6  10   0      276.46      266.79     10.80 o
  -4  10   0      118.89      117.62      5.11 o
  -2  10   0      608.40      585.08     11.34 o
   0  10   0      147.01      164.84      5.96 o
   2  10   0      608.40      574.13     18.69 o
   4  10   0      118.89      124.46      5.45 o
   6  10   0      276.46      263.35      8.09 o
   8  10   0        2.70        6.02      2.74 o
  10  10   0       15.45       19.89      3.27 o
  12  10   0       10.87       12.63      6.00 o
 -11  11   0       62.44       68.04     10.45 o
  -9  11   0       11.65        3.37      5.19 o
  -7  11   0        6.58       10.38      5.26 o
  -5  11   0      273.03      232.21      9.28 o
  -3  11   0      638.64      605.31     12.14 o
  -1  11   0      125.11       92.23      4.93 o
   1  11   0      125.10      111.55      7.34 o
   3  11   0      638.64      616.09     12.67 o
   5  11   0      273.03      237.42      7.97 o
   7  11   0        6.58        7.50      2.97 o
   9  11   0       11.65       16.34      4.15 o
  11  11   0       62.44       73.69      6.72 o
 -10  12   0       31.69       31.92      7.51 o
  -8  12   0       25.46       19.50      6.73 o
  -6  12   0       40.78       37.48      4.84 o
  -4  12   0      220.24      222.53      9.59 o
  -2  12   0       42.24       46.70      5.69 o
   0  12   0      232.75      287.40     11.00 o
   2  12   0       42.24       38.05      4.02 o
   4  12   0      220.24      225.22     12.82 o
   6  12   0       40.78       48.90      5.43 o
   8  12   0       25.46       30.53      4.74 o
  10  12   0       31.69       48.16      5.45 o
  12  12   0       33.61       47.21      8.84 o
  -9  13   0       19.36       15.85      7.30 o
  -7  13   0       24.06       32.55      7.30 o
  -5  13   0       81.57       70.15      9.05 o
  -3  13   0      487.39      488.74     14.66 o
  -1  13   0       69.24       59.89      4.46 o
   1  13   0       69.24       50.84      4.44 o
   3  13   0      487.39      500.56     12.10 o
   5  13   0       81.57       90.54      6.70 o
   7  13   0       24.06       25.85      4.52 o
   9  13   0       19.36       20.28      4.38 o
  11  13   0       22.66       41.91      6.00 o
  -8  14   0       23.52       46.93      8.91 o
  -6  14   0      120.40      124.16     12.56 o
  -4  14   0       79.16       77.44      9.75 o
  -2  14   0       17.05       18.57      4.90 o
   0  14   0       32.35       26.69      4.95 o
   2  14   0       17.05       19.37      4.84 o
   4  14   0       79.16       76.46     10.03 o
   6  14   0      120.40      133.77     11.85 o
   8  14   0       23.52       45.32      7.23 o
  -7  15   0        4.58       13.61      7.08 o
  -5  15   0       73.24       74.08     10.10 o
  -3  15   0       16.03       17.32      5.02 o
  -1  15   0       25.48       25.64      5.04 o
   1  15   0       25.48       23.13      5.25 o
   3  15   0       16.03       12.49      7.16 o
   5  15   0       73.24       68.60      9.26 o
   7  15   0        4.58       13.12      5.61 o
  -4  16   0       20.27       20.06      7.30 o
  -2  16   0       28.04       30.21      5.60 o
   0  16   0       64.48       78.62      7.34 o
   2  16   0       28.04       43.00      8.77 o
   4  16   0       20.27       35.07      8.84 o
  -3  17   0       35.42       52.61     10.73 o
  -1  17   0       14.77       26.60      5.72 o
   1  17   0       14.77       30.79      8.49 o
 -15   1   1       61.30       63.48      9.19 o
 -13   1   1       79.01       72.64      6.10 o
 -11   1   1      207.35      199.49      8.70 o
  -9   1   1      181.84      200.45      7.56 o
  -7   1   1      992.27      915.44     17.04 o
  -5   1   1     1185.43     1377.64     20.78 o
  -3   1   1     5983.13     6255.04     78.59 o
  -1   1   1      555.66      568.83     12.28 o
   1   1   1    14089.17    14824.08    218.44 o
   3   1   1    20168.02    20459.04    203.94 o
   5   1   1     2353.44     2483.89     30.22 o
   7   1   1      239.44      262.20      5.90 o
   9   1   1       31.85       26.76      3.80 o
  11   1   1       39.13       31.43      4.24 o
  13   1   1       27.53       37.82      8.00 o
  15   1   1        6.62        4.43      4.30 o
 -16   2   1        8.26       15.08      7.16 o
 -14   2   1       18.40       32.62      7.37 o
 -12   2   1       79.88       77.42      7.96 o
 -10   2   1      195.97      183.91     16.94 o
  -8   2   1     1185.97     1193.30     21.66 o
  -6   2   1      158.35      115.68      4.65 o
  -4   2   1     5644.71     5880.09     73.50 o
  -2   2   1      544.83      436.88     10.87 o
   0   2   1     3979.99     4428.31     46.08 o
   2   2   1     3869.90     4224.99     44.30 o
   4   2   1     1385.69     1420.56     16.91 o
   6   2   1      279.57      324.98      8.96 o
   8   2   1       46.77       40.26      2.64 o
  10   2   1      986.43      957.52     28.41 o
  12   2   1      270.03      264.98     10.66 o
  14   2   1        5.95       11.29      4.21 o
 -15   3   1      112.08      122.20     12.35 o
 -13   3   1       25.21       27.25      4.56 o
 -11   3   1       51.24       43.82      6.66 o
  -9   3   1      135.49      129.84      6.33 o
  -7   3   1      791.22      824.12     16.10 o
  -5   3   1     4352.60     4876.08     63.95 o
  -3   3   1     7815.88     8295.74    105.51 o
  -1   3   1     2375.85     2656.16     28.12 o
   1   3   1     2311.94     2721.24     29.45 o
   3   3   1     2873.26     3261.71     35.45 o
   5   3   1     1226.66     1184.23     15.56 o
   7   3   1      205.04      187.91      5.31 o
   9   3   1      283.08      259.33      9.15 o
  11   3   1      307.15      314.08     11.38 o
  13   3   1       97.36       92.67      7.02 o
  15   3   1       13.80       22.49      4.91 o
 -16   4   1        5.93        7.44      6.80 o
 -14   4   1        1.88        4.56      5.47 o
 -12   4   1      496.04      501.92     15.09 o
 -10   4   1       42.87       33.49      4.14 o
  -8   4   1      734.70      731.12     15.96 o
  -6   4   1     2539.18     2569.58     29.64 o
  -4   4   1     3172.13     3342.03     53.52 o
  -2   4   1     1211.33     1194.35     25.56 o
   0   4   1     6779.19     7832.26     80.15 o
   2   4   1     2326.49     2507.96     27.76 o
   4   4   1     2996.03     3112.90     34.97 o
   6   4   1      421.41      403.33      8.09 o
   8   4   1      119.91      124.76      4.76 o
  10   4   1      149.97      135.73      7.33 o
  12   4   1       21.27       24.36      4.63 o
  14   4   1       25.86       24.00      4.80 o
 -15   5   1        3.57        2.46      5.61 o
 -13   5   1        8.08       12.98      5.54 o
 -11   5   1      347.43      343.08     24.62 o
  -9   5   1      636.50      633.17     14.99 o
  -7   5   1      524.63      516.30     40.19 o
  -5   5   1       85.88       81.01      3.48 o
  -3   5   1     1424.26     1441.06     17.54 o
  -1   5   1     3363.68     3519.77     37.66 o
   1   5   1     1838.74     1881.43     22.19 o
   3   5   1      197.93      211.57      5.08 o
   5   5   1      207.08      210.24      5.76 o
   7   5   1      694.05      705.06     15.22 o
   9   5   1      114.02      106.26      4.80 o
  11   5   1      238.13      224.55      9.63 o
  13   5   1       10.59       21.33      9.08 o
 -14   6   1        9.85       11.22      6.45 o
 -12   6   1      163.95      183.01     13.82 o
 -10   6   1       89.50       86.91      8.84 o
  -8   6   1       84.87       80.25      7.72 o
  -6   6   1     1082.39     1146.06     57.42 o
  -4   6   1      174.81      182.65      4.64 o
  -2   6   1       54.34       38.68      2.26 o
   0   6   1      333.13      401.75      7.05 o
   2   6   1     2328.55     2573.54     42.01 o
   4   6   1     1821.45     1737.61     22.28 o
   6   6   1      600.11      540.36      9.11 o
   8   6   1      369.42      355.93      7.64 o
  10   6   1        1.06        4.22      3.80 o
  12   6   1       27.85       21.25      3.67 o
  14   6   1        2.89       10.60      4.45 o
 -13   7   1       33.50       24.27      6.94 o
 -11   7   1      201.46      171.58     13.05 o
  -9   7   1      422.51      403.84     18.59 o
  -7   7   1       82.88       77.16      7.37 o
  -5   7   1      401.49      384.62      7.57 o
  -3   7   1     1078.68     1066.17     14.45 o
  -1   7   1      215.28      177.83      7.27 o
   1   7   1      426.69      443.02      8.12 o
   3   7   1      165.50      159.20      5.09 o
   5   7   1      691.96      694.54     12.39 o
   7   7   1      345.85      320.54      8.34 o
   9   7   1      190.23      180.93      5.77 o
  11   7   1      155.19      136.78      6.54 o
  13   7   1       29.85       37.14      6.73 o
 -14   8   1       48.46       41.53      8.35 o
 -12   8   1       36.09       37.04      7.16 o
 -10   8   1       19.10       28.13      6.03 o
  -8   8   1      123.68      104.59      9.40 o
  -6   8   1      143.46      128.76      5.42 o
  -4   8   1      232.09      239.05      5.94 o
  -2   8   1      473.96      456.96      8.55 o
   0   8   1     2485.12     2698.65     31.81 o
   2   8   1       50.33       59.45      3.41 o
   4   8   1      250.29      256.92      7.48 o
   6   8   1      265.04      259.19     10.24 o
   8   8   1      161.84      157.67      5.43 o
  10   8   1       37.88       45.63      3.60 o
  12   8   1       68.55       68.32      8.31 o
  14   8   1        0.44       10.47      5.12 o
 -13   9   1       26.22       35.99      7.16 o
 -11   9   1        3.24        9.54      5.19 o
  -9   9   1      148.23      137.56     11.43 o
  -7   9   1       93.04       86.84      8.91 o
  -5   9   1      481.89      442.86      9.11 o
  -3   9   1      211.33      246.10      6.31 o
  -1   9   1      527.42      562.75     17.81 o
   1   9   1      528.92      512.31      9.97 o
   3   9   1      288.67      290.97      7.59 o
   5   9   1        3.43        9.55      2.82 o
   7   9   1      151.06      133.80      5.11 o
   9   9   1       91.82       78.29      4.32 o
  11   9   1       17.44       21.69      4.34 o
  13   9   1        4.23       19.83      4.67 o
 -12  10   1       59.74       75.13      9.82 o
 -10  10   1       60.16       60.96      8.84 o
  -8  10   1       95.98       83.48      9.68 o
  -6  10   1      668.54      640.22     15.68 o
  -4  10   1       19.44       17.81      4.83 o
  -2  10   1     1362.87     1360.81     19.66 o
   0  10   1     1221.42     1137.07     17.01 o
   2  10   1      178.77      188.14      6.27 o
   4  10   1       64.16       55.66      7.78 o
   6  10   1      314.91      292.16      8.72 o
   8  10   1      110.21      111.91      4.89 o
  10  10   1       15.36       19.24      3.42 o
  12  10   1       17.31       18.40      4.59 o
 -11  11   1        6.50       12.70      5.89 o
  -9  11   1      131.25      139.87     12.63 o
  -7  11   1       90.22       90.77     10.03 o
  -5  11   1      186.25      183.36     13.40 o
  -3  11   1       38.93       44.56      3.83 o
  -1  11   1      255.70      268.89      7.62 o
   1  11   1       48.87       41.12      4.05 o
   3  11   1      178.37      202.60      6.95 o
   5  11   1      113.82      113.31      5.80 o
   7  11   1      110.43      100.87      5.69 o
   9  11   1       41.83       45.31      6.33 o
  11  11   1       28.70       42.61      8.42 o
 -10  12   1      134.82      140.22     13.61 o
  -8  12   1       69.97       63.41      9.40 o
  -6  12   1        5.12        5.61      5.19 o
  -4  12   1      166.30      155.08      8.42 o
  -2  12   1      606.77      545.10     20.48 o
   0  12   1      582.33      549.37     14.92 o
   2  12   1       84.89       80.44      4.97 o
   4  12   1      490.12      477.44     11.60 o
   6  12   1       23.90       32.28      3.93 o
   8  12   1       59.46       69.96      5.03 o
  10  12   1       24.33       38.36      4.29 o
  12  12   1        4.44        3.59      4.61 o
  -9  13   1       33.60       34.51      8.49 o
  -7  13   1       25.42       26.31      7.23 o
  -5  13   1      200.46      197.46     14.31 o
  -3  13   1       95.85      103.88      7.19 o
  -1  13   1       48.53       42.08      5.43 o
   1  13   1       67.48       63.28      6.18 o
   3  13   1      180.40      163.55     13.61 o
   5  13   1       94.77      113.02      7.80 o
   7  13   1      108.07      136.86     11.71 o
   9  13   1       10.73       21.96      5.75 o
  -8  14   1        0.25       -6.31      6.31 o
  -6  14   1       15.00       13.19      6.31 o
  -4  14   1        4.87       11.57      4.85 o
  -2  14   1      177.50      178.90      9.40 o
   0  14   1       11.54       11.55      4.82 o
   2  14   1       43.92       37.88      5.83 o
   4  14   1       20.31       33.07      5.59 o
   6  14   1       40.30       48.05      8.35 o
   8  14   1       38.26       53.38      8.07 o
  -7  15   1       70.83      101.08     12.35 o
  -5  15   1       33.77       38.02      8.56 o
  -3  15   1       67.89       75.93      7.82 o
  -1  15   1       52.34       54.34      6.46 o
   1  15   1       41.18       40.67      6.32 o
   3  15   1        8.00        9.93      4.87 o
   5  15   1       42.59       56.40      9.05 o
  -4  16   1       30.24       34.72      8.56 o
  -2  16   1       18.36       23.13      6.38 o
   0  16   1        9.15       10.84      5.07 o
   2  16   1       21.79       20.87      5.85 o
   4  16   1       40.05       34.30      9.33 o
  -3  17   1       42.98       58.29     10.45 o
  -1  17   1       40.33       56.60      6.99 o
   1  17   1       16.07       33.39      8.21 o
 -14   0   2      142.15      119.81     11.15 o
 -12   0   2      766.24      770.36     26.45 o
 -10   0   2      277.68      280.73     13.33 o
  -8   0   2     2551.16     2686.93     55.28 o
  -6   0   2      962.57     1161.50     26.52 o
  -4   0   2    18395.49    20336.44    355.37 o
  -2   0   2    14565.70    15864.54    277.64 o
   2   0   2    66447.98    68384.69   1163.75 o
   4   0   2     9475.15     9595.05    222.40 o
   6   0   2     2685.67     2660.80     36.47 o
   8   0   2      427.38      419.62     15.85 o
  10   0   2       50.20       44.82      6.45 o
  12   0   2      199.61      186.73     12.70 o
  14   0   2       15.06       19.57      6.10 o
 -15   1   2       41.08       52.19      8.63 o
 -13   1   2       61.06       68.05     10.28 o
 -11   1   2      746.68      721.49     17.16 o
  -9   1   2      103.00       92.11      5.00 o
  -7   1   2     2218.16     2327.39     33.80 o
  -5   1   2     1598.03     1662.53     23.73 o
  -3   1   2      509.65      471.98      7.63 o
  -1   1   2    11019.93    12235.04    213.46 o
   1   1   2    27995.57    27965.11    479.60 o
   3   1   2     2394.53     2404.01     26.19 o
   5   1   2     1032.16      965.18     12.78 o
   7   1   2     1645.28     1601.08     20.35 o
   9   1   2      206.80      217.99      8.40 o
  11   1   2       15.80       16.80      3.67 o
  13   1   2       77.56       87.92      6.57 o
  15   1   2       12.52       14.43      4.63 o
 -14   2   2      197.11      208.41     14.52 o
 -12   2   2       73.74       60.48      8.66 o
 -10   2   2      196.31      209.78      8.01 o
  -8   2   2      979.62     1132.95     20.01 o
  -6   2   2      109.25      141.78      4.77 o
  -4   2   2      897.94     1223.40     17.88 o
  -2   2   2     9362.52    11126.64    193.26 o
   0   2   2    19810.57    21368.00    217.06 o
   2   2   2     5991.12     6660.46     68.02 o
   4   2   2      239.58      255.25      6.01 o
   6   2   2     1342.69     1131.93     15.43 o
   8   2   2      361.37      345.84     15.50 o
  10   2   2      113.91      112.04      6.83 o
  12   2   2       14.41       13.50      3.96 o
  14   2   2       35.67       41.61      5.28 o
 -15   3   2        5.75       12.63      6.03 o
 -13   3   2        3.41        8.21      5.47 o
 -11   3   2      517.97      512.18     13.95 o
  -9   3   2      268.07      271.38      8.73 o
  -7   3   2     3016.96     3271.30     66.29 o
  -5   3   2     1942.27     2332.96     32.80 o
  -3   3   2     2994.41     3534.80     64.89 o
  -1   3   2     6724.09     6541.81     68.28 o
   1   3   2     7261.44     7481.49     75.89 o
   3   3   2     1572.05     1546.37     18.67 o
   5   3   2     2758.73     2539.92     29.26 o
   7   3   2      217.35      214.96      5.99 o
   9   3   2       85.24       86.44      5.50 o
  11   3   2      303.71      259.97     20.10 o
  13   3   2       55.97       64.84      6.12 o
 -16   4   2       10.52       14.31      6.66 o
 -14   4   2       27.66       23.01      6.45 o
 -12   4   2      134.33      140.86     11.36 o
 -10   4   2       99.76      112.04      6.11 o
  -8   4   2      430.59      398.90     37.28 o
  -6   4   2        0.32        0.61      2.88 o
  -4   4   2     1362.38     1528.50     23.43 o
  -2   4   2      789.80      903.98     11.30 o
   0   4   2     1668.41     1607.20     18.97 o
   2   4   2    10652.08    11368.83    115.40 o
   4   4   2     1387.05     1536.14     19.35 o
   6   4   2      358.72      392.99      8.02 o
   8   4   2       78.92       93.74      5.60 o
  10   4   2       35.30       41.23      4.71 o
  12   4   2       31.15       36.48      5.22 o
  14   4   2       22.41       27.49      4.86 o
 -15   5   2       48.08       49.03      8.07 o
 -13   5   2        0.17        1.75      4.49 o
 -11   5   2      474.78      454.41     19.99 o
  -9   5   2      268.65      276.68      9.11 o
  -7   5   2      548.95      587.94     12.25 o
  -5   5   2     2894.24     3121.94     43.65 o
  -3   5   2     3694.97     3995.25     43.47 o
  -1   5   2      458.04      441.75      7.01 o
   1   5   2      681.61      701.32     10.07 o
   3   5   2     2509.59     2570.39     29.63 o
   5   5   2     1658.86     1659.27     21.61 o
   7   5   2      566.05      527.56      9.14 o
   9   5   2       68.53       57.28      4.06 o
  11   5   2        7.77       11.90      3.80 o
  13   5   2        1.15       11.30      4.21 o
 -14   6   2       57.86       77.86      9.96 o
 -12   6   2        5.80       14.24      5.26 o
 -10   6   2      186.56      172.07     11.78 o
  -8   6   2     1231.99     1181.98     32.69 o
  -6   6   2     1467.50     1261.65     77.51 o
  -4   6   2     1026.84     1030.51     17.57 o
  -2   6   2      358.97      350.30      6.37 o
   0   6   2      302.91      348.44      6.52 o
   2   6   2      120.08      118.28      3.81 o
   4   6   2     2228.89     2260.33     27.80 o
   6   6   2      265.78      249.44      6.03 o
   8   6   2      240.47      235.36      6.84 o
  10   6   2      147.85      155.68      6.65 o
  12   6   2       12.10       19.44      3.72 o
  14   6   2       16.79       17.60      4.53 o
 -15   7   2       18.09       25.18      7.08 o
 -13   7   2       57.97       46.86      7.58 o
 -11   7   2      134.57      118.20     10.66 o
  -9   7   2      770.34      783.97     27.08 o
  -7   7   2      273.15      268.62      7.84 o
  -5   7   2      623.92      594.22     12.24 o
  -3   7   2     1053.73     1097.97     15.78 o
  -1   7   2       34.95       34.96      2.43 o
   1   7   2     2772.06     3025.43     34.44 o
   3   7   2       87.31      108.29      4.26 o
   5   7   2      307.90      289.24      9.07 o
   7   7   2       91.42       83.10      3.98 o
   9   7   2       39.47       48.78      3.78 o
  11   7   2       45.30       48.12      4.46 o
  13   7   2       15.05       28.22      4.28 o
 -14   8   2       13.45       15.36      6.31 o
 -12   8   2       41.89       50.58      8.00 o
 -10   8   2       28.41       31.71      6.31 o
  -8   8   2     1713.86     1677.86     43.98 o
  -6   8   2      144.37      121.18      5.53 o
  -4   8   2      299.68      284.24      6.50 o
  -2   8   2      979.67      918.70     13.52 o
   0   8   2      892.42      870.45     13.02 o
   2   8   2      545.67      549.35     10.15 o
   4   8   2       88.68       91.91      4.47 o
   6   8   2      150.89      129.27      5.45 o
   8   8   2       39.71       44.18      4.11 o
  10   8   2      110.41      117.14      5.12 o
  12   8   2       51.79       54.04      5.14 o
 -13   9   2       22.19       29.32      6.94 o
 -11   9   2      167.73      155.73     13.05 o
  -9   9   2      100.92       68.88      8.49 o
  -7   9   2       54.37       70.99      7.93 o
  -5   9   2      990.73      955.35     14.71 o
  -3   9   2      223.77      226.46     10.06 o
  -1   9   2      623.04      620.62     12.49 o
   1   9   2     1678.35     1722.80     22.46 o
   3   9   2      531.81      564.82     11.07 o
   5   9   2      291.34      264.59      9.67 o
   7   9   2      174.58      170.01      6.70 o
   9   9   2       84.80       92.63      4.65 o
  11   9   2        2.68        0.01      5.48 o
  13   9   2       42.96       42.46      6.07 o
 -12  10   2       23.87       25.95      6.80 o
 -10  10   2       71.78       63.06      8.91 o
  -8  10   2      164.76      201.46     13.96 o
  -6  10   2      303.37      242.57      8.56 o
  -4  10   2      557.00      526.79     12.96 o
  -2  10   2       33.09       21.77      6.73 o
   0  10   2      387.06      367.84      8.40 o
   2  10   2      202.37      198.47      6.48 o
   4  10   2      255.81      253.38      7.80 o
   6  10   2        5.51        3.00      3.24 o
   8  10   2       69.40       69.53      4.29 o
  10  10   2       27.67       33.70      3.41 o
  12  10   2        5.56       13.69      6.87 o
 -11  11   2        3.57        9.33      5.89 o
  -9  11   2      122.70      136.51     11.85 o
  -7  11   2      498.48      449.43     20.90 o
  -5  11   2      199.57      166.28      8.00 o
  -3  11   2      227.54      237.58      8.75 o
  -1  11   2       19.35       15.26      3.92 o
   1  11   2     1083.30     1027.73     20.98 o
   3  11   2      530.07      500.39     14.05 o
   5  11   2      184.91      163.21      6.69 o
   7  11   2       15.26       14.45      3.53 o
   9  11   2       65.91       64.66      5.39 o
  11  11   2       53.22       62.35      6.57 o
 -10  12   2       43.36       55.28      8.49 o
  -8  12   2       50.79       53.24      8.98 o
  -6  12   2       28.10       30.86      7.16 o
  -4  12   2        8.88       15.02      3.73 o
  -2  12   2      501.29      464.48     13.19 o
   0  12   2        8.38        9.39      5.72 o
   2  12   2       77.26       84.17      6.64 o
   4  12   2       99.87      107.14      9.15 o
   6  12   2        5.81       13.36      7.01 o
   8  12   2       58.47       68.84      5.27 o
  10  12   2       15.21       35.82     14.59 o
  -9  13   2       49.37       56.47      9.33 o
  -7  13   2       93.45       97.93     10.94 o
  -5  13   2      115.70      109.29      7.19 o
  -3  13   2      118.80      120.67      7.38 o
  -1  13   2      349.44      348.82     11.93 o
   1  13   2       34.09       34.11      5.19 o
   3  13   2      185.95      182.49      9.60 o
   5  13   2       88.37       78.88      7.06 o
   7  13   2        6.31        7.88      5.29 o
   9  13   2        2.14        9.39      4.23 o
  -8  14   2       62.71       66.92     10.66 o
  -6  14   2       67.84       97.65     11.15 o
  -4  14   2      173.04      171.92      9.07 o
  -2  14   2       38.33       31.70      5.35 o
   0  14   2      207.00      192.08     12.70 o
   2  14   2       45.43       41.29      6.09 o
   4  14   2       16.75       38.67      5.97 o
   6  14   2        0.34       -4.13      5.09 o
   8  14   2       71.67       88.59      8.45 o
  -7  15   2       34.67       27.36      8.07 o
  -5  15   2        4.40        7.01      6.66 o
  -3  15   2        3.89        0.19      5.89 o
  -1  15   2       42.75       39.55      9.01 o
   1  15   2        5.56        4.88      5.07 o
   3  15   2        1.49        1.04      4.99 o
   5  15   2       17.54       19.85      5.41 o
  -4  16   2       19.73       30.44      8.49 o
  -2  16   2        7.09        6.85      5.36 o
   0  16   2       22.02       45.59      8.28 o
   2  16   2       95.96      103.81      8.78 o
   4  16   2        7.03        9.19      7.23 o
  -3  17   2        7.40       14.24     10.17 o
  -1  17   2       42.65       57.18      7.57 o
   1  17   2       14.52        7.44      7.93 o
 -13   1   3       42.12       35.92      6.38 o
 -11   1   3      122.78      114.18      6.16 o
  -9   1   3       91.88       92.22      4.87 o
  -7   1   3     4042.02     4580.89     60.31 o
  -5   1   3     1252.22     1304.04     18.98 o
  -3   1   3     2274.09     2695.23     35.65 o
  -1   1   3     8179.56     9689.85    119.61 o
   1   1   3     9178.77    10135.04    172.07 o
   3   1   3     7528.74     7411.68     75.97 o
   5   1   3     1895.47     1829.91     31.60 o
   7   1   3      378.07      299.70      9.28 o
   9   1   3      159.32      164.87      7.44 o
  11   1   3      130.78      116.00      6.92 o
  13   1   3       84.48       94.07      6.87 o
 -14   2   3      126.92      113.71     10.59 o
 -12   2   3      104.78       97.93      8.84 o
 -10   2   3      964.53      961.65     27.64 o
  -8   2   3      559.40      569.77     12.10 o
  -6   2   3      352.91      407.68      8.62 o
  -4   2   3      890.41      901.54     13.41 o
  -2   2   3     6456.33     6637.70    119.46 o
   0   2   3     4429.13     4522.53     90.00 o
   2   2   3     4061.68     4213.47     44.61 o
   4   2   3     1273.44     1199.62     15.31 o
   6   2   3      119.66      127.89      4.71 o
   8   2   3      512.46      481.20     12.52 o
  10   2   3       11.29       19.39      3.47 o
  12   2   3      165.06      147.07     11.68 o
  14   2   3       45.98       43.26      5.32 o
 -15   3   3       27.65       28.06      7.58 o
 -13   3   3       88.18       97.72      9.61 o
 -11   3   3      758.77      672.29     23.85 o
  -9   3   3      899.31      828.98     43.60 o
  -7   3   3      242.15      221.84      6.47 o
  -5   3   3      749.30      933.68     14.67 o
  -3   3   3      301.81      314.47     10.38 o
  -1   3   3      870.73      915.35     22.17 o
   1   3   3     3084.86     3479.83     37.12 o
   3   3   3     1646.19     1811.15     24.93 o
   5   3   3      625.66      709.88     11.51 o
   7   3   3      317.30      322.07     13.30 o
   9   3   3      246.19      233.77      9.10 o
  11   3   3       11.09       14.01      3.82 o
  13   3   3       21.45       27.70      4.71 o
 -14   4   3      107.56      119.46     11.08 o
 -12   4   3       75.38       71.20      8.63 o
 -10   4   3      574.58      540.56     20.34 o
  -8   4   3      683.56      732.56     14.73 o
  -6   4   3       93.73       99.75      6.94 o
  -4   4   3      365.85      352.77     12.28 o
  -2   4   3     4779.49     5506.33     72.46 o
   0   4   3      354.88      329.41      7.29 o
   2   4   3     3605.78     3387.50     61.55 o
   4   4   3      884.98      830.15     12.25 o
   6   4   3      870.35      840.41     12.91 o
   8   4   3      281.85      250.94      7.10 o
  10   4   3       52.37       50.05      5.00 o
  12   4   3       26.35       30.92      4.51 o
  14   4   3        1.78       14.42      4.65 o
 -15   5   3       19.25       23.15      6.87 o
 -13   5   3      123.11      115.67     10.80 o
 -11   5   3       70.36       69.03      7.93 o
  -9   5   3        5.19        7.23      4.28 o
  -7   5   3      117.69      123.04      8.14 o
  -5   5   3     1650.81     1577.36     25.13 o
  -3   5   3     1823.09     1905.78     28.74 o
  -1   5   3      321.88      366.75      5.95 o
   1   5   3      115.60      124.38      3.74 o
   3   5   3     3338.27     3492.28     39.36 o
   5   5   3      759.14      721.83     11.72 o
   7   5   3       60.50       51.27      3.15 o
   9   5   3       28.69       41.40      6.73 o
  11   5   3        5.48        4.72      5.54 o
  13   5   3        5.75       10.35      5.68 o
 -14   6   3       76.25       72.53      9.54 o
 -12   6   3       41.77       32.69      6.45 o
 -10   6   3      308.07      283.75     14.94 o
  -8   6   3      837.58      809.87     16.40 o
  -6   6   3      736.17      726.51     26.62 o
  -4   6   3     1034.08     1018.02     18.17 o
  -2   6   3      591.78      602.99      9.05 o
   0   6   3     4508.78     4286.78     77.94 o
   2   6   3       51.33       49.68      2.82 o
   4   6   3       77.24       98.61      4.72 o
   6   6   3       44.95       47.92      4.35 o
   8   6   3      515.96      475.95      9.41 o
  10   6   3       52.29       48.67      4.32 o
  12   6   3       55.39       60.11      6.71 o
  14   6   3        5.30       20.39      5.51 o
 -15   7   3        7.26        8.63      6.24 o
 -13   7   3      253.91      237.80     16.06 o
 -11   7   3      200.69      179.79     13.05 o
  -9   7   3       21.53       20.13      5.12 o
  -7   7   3      728.57      717.63     26.87 o
  -5   7   3      718.09      702.30     27.53 o
  -3   7   3      299.46      271.12      6.30 o
  -1   7   3     1745.92     1771.33     21.59 o
   1   7   3      129.10      155.05      4.56 o
   3   7   3       83.15       95.65      3.98 o
   5   7   3      124.52      115.91      4.93 o
   7   7   3      213.45      198.44      5.90 o
   9   7   3       19.35       27.21      3.09 o
  11   7   3       53.44       64.91      8.85 o
  13   7   3       28.39       39.23      4.79 o
 -14   8   3       25.16       25.95      6.87 o
 -12   8   3       11.96        9.12      5.26 o
 -10   8   3      115.29      109.78     10.10 o
  -8   8   3      157.75      160.85     11.36 o
  -6   8   3      472.30      514.70     12.20 o
  -4   8   3      491.29      467.73     11.37 o
  -2   8   3      608.32      658.64     11.37 o
   0   8   3       10.40       13.62      2.16 o
   2   8   3      583.11      581.44     10.34 o
   4   8   3      863.56      813.13     13.80 o
   6   8   3      196.75      175.39      6.31 o
   8   8   3      100.75       80.51      4.33 o
  10   8   3        2.76        6.78      3.09 o
  12   8   3       13.13       12.29      3.80 o
 -13   9   3       50.81       53.94      8.42 o
 -11   9   3       36.03       38.51      7.01 o
  -9   9   3       29.80       28.13      6.24 o
  -7   9   3      479.09      491.75     15.68 o
  -5   9   3     1052.11      923.38     24.52 o
  -3   9   3      164.15      172.60      6.93 o
  -1   9   3      552.68      544.45     12.88 o
   1   9   3      677.40      673.83     14.92 o
   3   9   3      125.00      112.36      5.59 o
   5   9   3      594.98      575.57     11.85 o
   7   9   3       42.24       44.41      4.06 o
   9   9   3       30.69       27.42      3.64 o
  11   9   3        0.56        9.35      3.69 o
  13   9   3       22.95       19.77      5.32 o
 -12  10   3       19.72       28.55      6.73 o
 -10  10   3      110.60      108.87     11.01 o
  -8  10   3       44.73       32.06      6.66 o
  -6  10   3      226.14      213.52      8.35 o
  -4  10   3     1785.41     1628.60     27.95 o
  -2  10   3      468.57      426.39     11.96 o
   0  10   3       46.14       44.42     10.91 o
   2  10   3      468.13      449.39     12.32 o
   4  10   3      762.26      743.11     34.44 o
   6  10   3       33.35       44.02      5.47 o
   8  10   3       13.56        8.02      4.16 o
  10  10   3       71.81       84.89      7.39 o
  12  10   3        2.42       12.56      8.70 o
 -11  11   3       81.11       80.81     10.31 o
  -9  11   3       23.89       16.06      6.24 o
  -7  11   3       45.99       43.91      7.08 o
  -5  11   3      106.51       98.86      6.15 o
  -3  11   3       66.44       66.50      5.34 o
  -1  11   3       51.27       40.95      4.65 o
   1  11   3       72.05       76.42      5.90 o
   3  11   3      102.76       92.76      6.54 o
   5  11   3        3.59        7.97      4.28 o
   7  11   3       20.14       18.70      5.08 o
   9  11   3        4.04       11.87      3.85 o
  11  11   3        6.81       18.94      5.70 o
 -10  12   3       41.93       50.51      8.07 o
  -8  12   3      113.89      113.92     10.94 o
  -6  12   3       56.04       46.48      4.90 o
  -4  12   3      487.97      470.59     14.98 o
  -2  12   3      156.54      152.02      7.68 o
   0  12   3       24.76       21.38      4.31 o
   2  12   3      189.08      179.74      8.69 o
   4  12   3       29.18       34.61      5.61 o
   6  12   3       94.06       80.61      7.24 o
   8  12   3       38.67       38.02      6.51 o
  10  12   3        0.65       -2.58      5.25 o
  -9  13   3       17.90       20.27      6.87 o
  -7  13   3       68.21       69.24      9.47 o
  -5  13   3       18.52       18.62      4.48 o
  -3  13   3       92.59       98.66     10.00 o
  -1  13   3       63.59       64.58      6.05 o
   1  13   3        0.98        2.94      4.23 o
   3  13   3        7.82       11.21      4.79 o
   5  13   3      169.32      183.30     10.04 o
   7  13   3        3.21        1.88      5.53 o
   9  13   3        5.96       19.05      6.51 o
  -8  14   3        8.11        0.49      6.31 o
  -6  14   3      106.58       93.02     11.22 o
  -4  14   3       41.34       42.74      5.87 o
  -2  14   3       20.40       20.19      4.91 o
   0  14   3        2.24        5.26      4.58 o
   2  14   3       11.30        8.41     11.40 o
   4  14   3       68.74       74.23      7.41 o
   6  14   3       24.91       22.46      5.98 o
   8  14   3       10.04       21.96      6.79 o
  -5  15   3      114.14      131.60     13.33 o
  -3  15   3      152.21      150.87     21.47 o
  -1  15   3       37.10       41.63      6.03 o
   1  15   3       13.41       10.08     13.99 o
   3  15   3       61.50       63.97      7.51 o
   5  15   3       48.47       60.18      7.41 o
  -4  16   3        1.72        0.28      9.96 o
  -2  16   3       50.41       62.61      7.22 o
   0  16   3       46.99       51.29      7.31 o
   2  16   3       27.03       38.58      6.87 o
   4  16   3        2.52       -8.84      8.84 o
 -10   0   4      169.48      191.92     10.03 o
  -8   0   4     1765.40     1953.32     40.76 o
  -6   0   4     3103.02     3729.32     68.04 o
  -4   0   4     1817.07     1801.67     34.79 o
  -2   0   4     1547.76     1378.61     27.71 o
   0   0   4      298.78      326.05     10.24 o
   4   0   4     4384.47     3978.97     53.00 o
   6   0   4        8.48        6.84      2.23 o
   8   0   4      146.41      119.46      8.56 o
  10   0   4      148.99      152.64     10.87 o
  12   0   4       38.15       53.73      7.16 o
  14   0   4       38.90       35.92      7.08 o
 -11   1   4       20.84       22.03      4.77 o
  -9   1   4      246.43      263.50      7.85 o
  -7   1   4       56.42       62.67      3.34 o
  -5   1   4     3061.72     3272.93     42.89 o
  -3   1   4     1263.59     1567.94     26.24 o
  -1   1   4     2169.22     1914.19     26.17 o
   1   1   4      402.88      425.02     13.47 o
   3   1   4      732.82      827.90     13.96 o
   5   1   4     1308.19     1318.25     15.66 o
   7   1   4       36.74       45.21      3.92 o
   9   1   4       82.62       91.46      5.88 o
  11   1   4        0.16        7.78      3.48 o
  13   1   4        5.29       16.97      4.17 o
 -12   2   4      618.83      618.84     22.87 o
 -10   2   4      428.86      347.02     14.87 o
  -8   2   4      131.92      142.89      5.32 o
  -6   2   4     2222.13     2186.13     30.16 o
  -4   2   4     8286.45     9266.68    163.65 o
  -2   2   4      196.61      225.98      4.76 o
   0   2   4     1628.77     1698.02     23.57 o
   2   2   4      720.44      697.93     13.30 o
   4   2   4      889.59      906.19     12.81 o
   6   2   4      168.93      204.34      8.27 o
   8   2   4      278.97      215.66      8.36 o
  10   2   4      112.44       94.39      6.15 o
  12   2   4       14.61       20.48     11.50 o
  14   2   4       11.32       15.22      4.22 o
 -13   3   4      149.77      162.11     11.85 o
 -11   3   4      266.22      265.72     13.89 o
  -9   3   4      166.44      163.23      9.47 o
  -7   3   4     2045.61     1910.01     27.97 o
  -5   3   4     3056.81     3238.36     63.13 o
  -3   3   4      146.32      203.78      8.63 o
  -1   3   4      426.17      396.61     12.77 o
   1   3   4     2392.70     2331.11     26.79 o
   3   3   4     2190.58     2150.85     25.57 o
   5   3   4      317.24      295.02      6.48 o
   7   3   4       11.28       23.42      2.68 o
   9   3   4       35.38       28.91      4.04 o
  11   3   4       79.45       98.68      6.64 o
  13   3   4       27.46       30.21      4.89 o
 -14   4   4       34.24       39.63      6.94 o
 -12   4   4       96.63       92.73      8.98 o
 -10   4   4      474.31      439.61     17.75 o
  -8   4   4      124.51      131.67      8.56 o
  -6   4   4     4281.70     4662.91     89.44 o
  -4   4   4      160.10      182.24      8.63 o
  -2   4   4     4435.44     5142.58     95.82 o
   0   4   4       52.40       33.25      3.79 o
   2   4   4     1214.13     1356.78     17.47 o
   4   4   4      625.86      639.73     13.94 o
   6   4   4      258.35      246.21      5.70 o
   8   4   4      223.55      210.72      8.50 o
  10   4   4       26.96       35.60      6.10 o
  12   4   4        2.78       16.26      3.82 o
  14   4   4       10.61       21.39      6.45 o
 -15   5   4      102.13      105.29     11.22 o
 -13   5   4      156.36      184.07     13.05 o
 -11   5   4      326.71      311.66     15.85 o
  -9   5   4      191.64      197.68     11.36 o
  -7   5   4      694.99      628.52     20.83 o
  -5   5   4      247.32      264.81     11.36 o
  -3   5   4     1502.50     1441.44     33.92 o
  -1   5   4     1062.72     1060.51     23.50 o
   1   5   4     1066.53     1224.99     15.96 o
   3   5   4     2226.68     2039.51     25.10 o
   5   5   4      155.34      110.85      4.41 o
   7   5   4       13.30       17.80      2.38 o
   9   5   4      105.13       86.50      5.12 o
  11   5   4       33.45       35.01      4.96 o
  13   5   4        3.01        8.42      4.16 o
 -14   6   4        3.29       17.54      5.40 o
 -12   6   4      221.55      216.69     13.96 o
 -10   6   4      373.06      361.47     16.77 o
  -8   6   4      500.51      498.99     18.20 o
  -6   6   4      519.63      520.82     12.25 o
  -4   6   4      216.73      213.81      7.15 o
  -2   6   4      808.78      725.11     14.60 o
   0   6   4     1068.97     1177.58     16.12 o
   2   6   4     1179.25     1200.74     16.37 o
   4   6   4      358.96      337.63      7.64 o
   6   6   4      163.07      148.33      6.79 o
   8   6   4      172.88      158.49      5.53 o
  10   6   4        0.30        3.34      2.93 o
  12   6   4        2.87        4.14      3.47 o
 -15   7   4       15.00       26.59      6.80 o
 -13   7   4        2.26       10.03      4.98 o
 -11   7   4       12.94        7.16      4.91 o
  -9   7   4      104.69      116.51      9.61 o
  -7   7   4      477.19      454.94     20.83 o
  -5   7   4      708.57      707.51     15.08 o
  -3   7   4      587.01      616.79     21.64 o
  -1   7   4      516.10      492.65     11.81 o
   1   7   4      245.89      263.90      6.02 o
   3   7   4      161.94      164.10      5.20 o
   5   7   4      361.65      364.70      8.61 o
   7   7   4       68.87       48.57      3.50 o
   9   7   4       42.86       32.44      4.03 o
  11   7   4       11.19       13.93      5.76 o
  13   7   4       14.27       17.94      5.05 o
 -14   8   4       12.45       19.71      6.17 o
 -12   8   4      100.88      117.43     11.22 o
 -10   8   4      347.27      344.42     17.47 o
  -8   8   4        1.25        2.56      2.88 o
  -6   8   4      294.02      296.89     12.45 o
  -4   8   4       90.65       76.77      4.92 o
  -2   8   4      515.67      427.04     12.38 o
   0   8   4      380.14      350.77      9.94 o
   2   8   4      618.21      551.73     13.29 o
   4   8   4      269.36      242.15      8.69 o
   6   8   4      130.14      122.98      7.05 o
   8   8   4       53.93       54.23      3.88 o
  10   8   4       50.82       60.43      5.12 o
  12   8   4        8.81       17.40      4.14 o
 -13   9   4       13.12       21.25      6.45 o
 -11   9   4       82.26       86.63      9.61 o
  -9   9   4      320.81      284.73     16.13 o
  -7   9   4     1555.31     1418.66     42.44 o
  -5   9   4      210.64      201.04      7.83 o
  -3   9   4     1299.66     1206.61     22.37 o
  -1   9   4      672.25      604.71     15.43 o
   1   9   4      186.26      174.02     14.45 o
   3   9   4       32.14       32.52      4.46 o
   5   9   4      262.32      264.70      9.92 o
   7   9   4       63.61       58.60      9.36 o
   9   9   4       33.07       49.10      7.82 o
  11   9   4       21.06       29.32      5.91 o
 -12  10   4       97.22      106.62     11.08 o
 -10  10   4       67.33       56.47      8.14 o
  -8  10   4        6.63        6.94      5.05 o
  -6  10   4      235.16      214.44      8.34 o
  -4  10   4      619.38      626.23     14.93 o
  -2  10   4      800.04      805.67     19.12 o
   0  10   4      149.94      138.17      6.87 o
   2  10   4      119.23      119.43      6.86 o
   4  10   4       39.04       43.83      5.19 o
   6  10   4        0.42        3.11      4.09 o
   8  10   4       19.97       18.31      3.97 o
  10  10   4       14.92       21.91      5.51 o
 -11  11   4       65.82       54.93      8.49 o
  -9  11   4      169.95      163.37     12.98 o
  -7  11   4      720.64      758.14     17.54 o
  -5  11   4       39.80       36.78      5.16 o
  -3  11   4      209.23      181.51      8.15 o
  -1  11   4     1130.49     1118.57     62.92 o
   1  11   4      343.61      342.15     12.52 o
   3  11   4       73.29       78.34      6.03 o
   5  11   4      137.35      142.68     17.22 o
   7  11   4      138.20      129.90      8.56 o
   9  11   4       18.37       24.39      4.55 o
  11  11   4        1.21       18.31      8.84 o
 -10  12   4       23.52       39.21      7.58 o
  -8  12   4        6.50        7.16      5.26 o
  -6  12   4      178.34      177.45      8.34 o
  -4  12   4       38.27       46.03      7.54 o
  -2  12   4       23.79       25.17      6.24 o
   0  12   4      179.17      168.94      8.28 o
   2  12   4       48.27       42.59      8.70 o
   4  12   4       15.50        6.96      4.63 o
   6  12   4      109.32      128.52      8.60 o
   8  12   4       17.83       17.17      5.77 o
  10  12   4        1.08       15.71      9.19 o
  -9  13   4       22.37        8.63      5.68 o
  -7  13   4       17.16       19.71      5.68 o
  -5  13   4       82.35       71.57      6.10 o
  -3  13   4        5.43        1.89      4.56 o
  -1  13   4      148.57      132.78      7.81 o
   1  13   4      121.61      125.07      7.85 o
   3  13   4        7.41        1.34      4.46 o
   5  13   4       16.46       28.31      8.70 o
   7  13   4       62.14       68.61      7.62 o
   9  13   4       15.89       45.03     10.59 o
  -8  14   4       51.85       69.66      9.61 o
  -6  14   4        3.31        0.07      6.10 o
  -4  14   4       47.85       48.08      5.75 o
  -2  14   4      240.27      232.02     10.50 o
   0  14   4       10.09       10.28      4.76 o
   2  14   4       19.82        7.22      4.78 o
   4  14   4       16.34       22.01      6.73 o
   6  14   4       34.01       49.49      7.31 o
  -5  15   4        6.80        5.22      4.78 o
  -3  15   4       14.60        8.08      4.94 o
  -1  15   4       13.57       12.54      5.23 o
   1  15   4       23.03       28.10      5.85 o
   3  15   4       54.42       55.64      6.60 o
   5  15   4        2.47       11.93      8.98 o
  -4  16   4       11.38        5.12      7.37 o
  -2  16   4       53.16       64.44      7.48 o
   0  16   4       80.48       91.72      8.53 o
   2  16   4        4.17        4.49      7.72 o
  -9   1   5      815.15      814.69     22.24 o
  -7   1   5      672.49      697.35     12.44 o
  -5   1   5      862.13      880.80     18.80 o
  -3   1   5     3649.67     4048.94     52.26 o
  -1   1   5     2329.72     2690.97     36.84 o
   1   1   5     1414.05     1243.71     29.60 o
   3   1   5      932.70      974.77     23.15 o
   5   1   5     2623.94     2390.65     24.34 o
   7   1   5      159.15      170.53      7.04 o
   9   1   5       87.75       86.51      5.91 o
  11   1   5       13.39       16.49      4.04 o
  13   1   5       12.75       19.30      4.12 o
 -10   2   5      235.19      250.64     12.14 o
  -8   2   5      819.62      817.50     22.17 o
  -6   2   5      122.37      119.79      3.61 o
  -4   2   5     1372.16     1541.21     32.83 o
  -2   2   5      549.35      636.69     11.07 o
   0   2   5      603.85      553.04     17.05 o
   2   2   5      277.08      272.32      7.40 o
   4   2   5      528.76      492.72     15.50 o
   6   2   5      403.95      373.16      9.74 o
   8   2   5       21.49       19.89      3.50 o
  10   2   5       34.84       32.93      9.40 o
  12   2   5        1.03       14.49      3.98 o
 -11   3   5      699.31      666.96     22.73 o
  -9   3   5       89.08       84.74      6.87 o
  -7   3   5      302.04      309.98     12.14 o
  -5   3   5      598.96      589.45     17.26 o
  -3   3   5     2788.28     3142.67     60.75 o
  -1   3   5     1077.12     1216.78     18.34 o
   1   3   5      443.95      461.74      9.34 o
   3   3   5      157.26      123.64      4.37 o
   5   3   5       94.47      103.30      4.02 o
   7   3   5       51.17       46.13      9.43 o
   9   3   5        6.98        9.76      3.61 o
  11   3   5        0.65       -0.64      2.89 o
  13   3   5       28.16       40.56      5.46 o
 -12   4   5      124.39      122.55      9.89 o
 -10   4   5      607.43      604.18     21.18 o
  -8   4   5      112.48      119.88      8.07 o
  -6   4   5      444.40      425.16     14.80 o
  -4   4   5      131.82      103.89      6.87 o
  -2   4   5     1364.35     1286.22     30.94 o
   0   4   5     1717.84     1647.52     25.35 o
   2   4   5      454.29      491.15      8.74 o
   4   4   5     1511.82     1478.03     19.88 o
   6   4   5      167.29      155.02      5.33 o
   8   4   5      162.90      141.53      7.65 o
  10   4   5        8.64        6.78      6.45 o
  12   4   5        8.56        8.04      5.12 o
 -13   5   5       27.88       28.06      5.82 o
 -11   5   5       71.54       61.87      7.23 o
  -9   5   5      375.75      388.83     16.27 o
  -7   5   5      892.16      964.88     26.45 o
  -5   5   5      751.77      812.45     23.01 o
  -3   5   5      284.63      220.54     10.66 o
  -1   5   5      375.31      376.16     10.06 o
   1   5   5     1537.78     1595.18     20.06 o
   3   5   5      426.08      393.86      8.00 o
   5   5   5      156.65      129.73      4.94 o
   7   5   5       55.89       63.42      3.45 o
   9   5   5      122.73      131.28      6.27 o
  11   5   5       20.95       29.01      3.99 o
  13   5   5        2.68       14.17      5.54 o
 -14   6   5       67.54       59.70      8.56 o
 -12   6   5       21.98       28.41      5.82 o
 -10   6   5      281.35      304.23     15.36 o
  -8   6   5      349.06      337.20     15.08 o
  -6   6   5       89.00       72.74      6.66 o
  -4   6   5      522.95      475.14     24.27 o
  -2   6   5     2230.21     2268.10     38.90 o
   0   6   5       12.07       19.07      3.00 o
   2   6   5       13.26        7.01      2.50 o
   4   6   5      910.62      906.22     18.43 o
   6   6   5      578.74      531.05     14.96 o
   8   6   5       46.22       58.47      4.41 o
  10   6   5       24.39       21.74      3.54 o
  12   6   5        7.71        8.09      3.74 o
 -15   7   5       15.35       13.19      6.45 o
 -13   7   5      104.76       86.70      9.82 o
 -11   7   5      233.43      214.65     13.68 o
  -9   7   5      294.47      318.24     10.28 o
  -7   7   5      163.90      156.77      7.11 o
  -5   7   5     1479.06     1392.86     24.76 o
  -3   7   5        1.84       -1.03      2.44 o
  -1   7   5       34.60       36.22      3.58 o
   1   7   5      278.02      245.89      8.28 o
   3   7   5      446.47      378.14     22.52 o
   5   7   5      598.93      607.28     14.83 o
   7   7   5       69.44       61.14      4.66 o
   9   7   5       25.03       27.53      4.87 o
  11   7   5        1.29       10.84      4.93 o
 -14   8   5       15.62       22.10      6.17 o
 -12   8   5        2.19       14.94      5.61 o
 -10   8   5      153.17      146.05     11.64 o
  -8   8   5      187.27      158.89      7.34 o
  -6   8   5      388.49      337.79     14.45 o
  -4   8   5      181.52      216.72      8.11 o
  -2   8   5      661.30      606.36     18.10 o
   0   8   5      317.06      321.83      9.83 o
   2   8   5     1039.08     1000.37     20.16 o
   4   8   5      130.14      130.60      6.93 o
   6   8   5       56.19       55.02      7.79 o
   8   8   5       21.77       17.62      3.79 o
  10   8   5       16.29       24.03      5.57 o
 -13   9   5       37.89       55.00      8.56 o
 -11   9   5      150.41      168.42     12.98 o
  -9   9   5        5.91       12.21      4.98 o
  -7   9   5      161.69      156.88      7.33 o
  -5   9   5      185.33      197.66      8.20 o
  -3   9   5       38.42       35.28      8.38 o
  -1   9   5      113.64      129.61      6.50 o
   1   9   5      945.85      953.98     19.67 o
   3   9   5      534.39      520.40     13.96 o
   5   9   5       49.77       37.18     11.15 o
   7   9   5       10.28        5.05      5.44 o
   9   9   5        1.56        0.09      4.36 o
  11   9   5       14.46       22.38      9.26 o
 -12  10   5        0.00        1.05      4.84 o
 -10  10   5       76.31       78.78      9.26 o
  -8  10   5      303.30      290.63     10.26 o
  -6  10   5      219.28      216.05      8.74 o
  -4  10   5     1260.33     1218.34     23.92 o
  -2  10   5      439.25      401.28     12.07 o
   0  10   5      230.03      242.92      9.31 o
   2  10   5      127.32      141.73      7.37 o
   4  10   5       16.84       23.22      7.40 o
   6  10   5       19.18       23.96     12.87 o
   8  10   5       46.15       40.64      4.77 o
  10  10   5       24.33       40.80      6.32 o
 -11  11   5        1.77        4.77      4.98 o
  -9  11   5       30.08       31.71      6.73 o
  -7  11   5       48.77       57.02      5.48 o
  -5  11   5       94.11       76.34      5.80 o
  -3  11   5       49.62       44.55      4.90 o
  -1  11   5       16.91       24.36      8.49 o
   1  11   5       56.97       65.70     12.49 o
   3  11   5       46.63       52.83      5.50 o
   5  11   5       69.77       62.08      6.38 o
   7  11   5        3.48       -4.55      4.55 o
   9  11   5       14.92       15.21      5.48 o
 -10  12   5       25.57       28.27      6.59 o
  -8  12   5       58.40       72.81      9.12 o
  -6  12   5      364.82      363.03     22.83 o
  -4  12   5       35.75       42.94      5.06 o
  -2  12   5       55.22       51.49      5.38 o
   0  12   5       54.17       40.62      5.27 o
   2  12   5      115.08      105.84      7.21 o
   4  12   5       75.82       76.76      6.87 o
   6  12   5        1.33        3.47      4.84 o
   8  12   5       20.00       23.13      5.03 o
  -9  13   5       17.86       11.01      5.82 o
  -7  13   5       50.05       57.80      8.77 o
  -5  13   5       20.69       22.38      4.44 o
  -3  13   5        1.08       -0.74      3.82 o
  -1  13   5       52.60       42.75      5.57 o
   1  13   5      107.53      110.67      8.52 o
   3  13   5       46.40       48.46      6.22 o
   5  13   5        3.22       -4.50      4.76 o
   7  13   5        9.56       24.07      6.30 o
  -6  14   5        4.65        4.57      6.73 o
  -4  14   5        5.04        2.44      4.24 o
  -2  14   5        5.88        3.64      4.44 o
   0  14   5       83.83       87.89      9.89 o
   2  14   5       86.07       94.59      7.65 o
   4  14   5       33.08       46.70      7.65 o
   6  14   5       15.48       21.25     10.73 o
  -5  15   5       61.05       72.73      7.89 o
  -3  15   5       31.70       41.34      6.10 o
  -1  15   5      126.68      156.61      9.51 o
   1  15   5       37.99       36.03      6.27 o
   3  15   5        6.71       19.92      9.40 o
  -4  16   5       38.16       35.78      8.91 o
  -6   0   6      624.14      594.85     14.94 o
  -4   0   6      896.45     1007.53     22.38 o
  -2   0   6     4809.29     5053.42     92.45 o
   0   0   6     1489.45     1415.22     32.76 o
   4   0   6     1022.06     1070.52     27.50 o
   6   0   6      682.28      592.32     19.71 o
   8   0   6      234.85      176.28     11.22 o
  10   0   6       46.12       63.20      8.28 o
  12   0   6        7.20       15.36      5.89 o
  -7   1   6      167.44      153.97      7.23 o
  -5   1   6       42.49       40.70      3.58 o
  -3   1   6      294.75      318.03      9.72 o
  -1   1   6       18.81       11.46      2.30 o
   1   1   6      192.44      141.00      8.49 o
   3   1   6       72.39       59.13      5.61 o
   5   1   6       74.65       55.83      3.64 o
   7   1   6      160.00      166.88     10.66 o
   9   1   6        7.38        2.99      3.30 o
  11   1   6        7.74       21.89      7.26 o
  13   1   6        1.38        8.63      5.54 o
  -8   2   6      885.02      864.22     23.71 o
  -6   2   6      732.69      857.20     21.68 o
  -4   2   6       40.49       33.50      2.07 o
  -2   2   6      662.21      752.56     14.77 o
   0   2   6     1120.83     1257.81     30.94 o
   2   2   6      203.22      228.94      7.11 o
   4   2   6      321.87      316.64      8.54 o
   6   2   6       77.20       72.25      4.80 o
   8   2   6      111.78      120.97      6.77 o
  10   2   6        9.52       27.78      7.65 o
  12   2   6        7.28        8.71      4.95 o
  -9   3   6     1207.00     1228.49     31.15 o
  -7   3   6     1036.61     1029.27     26.66 o
  -5   3   6      514.88      536.14     16.70 o
  -3   3   6      969.80     1060.42     17.82 o
  -1   3   6      126.37      164.56      8.00 o
   1   3   6     2597.91     2765.47     38.12 o
   3   3   6       66.05       59.60      3.55 o
   5   3   6       54.82       44.08      2.79 o
   7   3   6       89.05       94.73      5.85 o
   9   3   6       66.69       66.28      5.42 o
  11   3   6        6.20        9.19      3.62 o
  13   3   6        1.63       14.24      6.17 o
 -10   4   6     1047.88      949.09     28.13 o
  -8   4   6       22.29       28.76      4.70 o
  -6   4   6      652.50      631.75     19.36 o
  -4   4   6     1109.33     1119.27     27.92 o
  -2   4   6      913.04      948.81     25.74 o
   0   4   6       10.87       -3.51      3.51 o
   2   4   6      577.76      556.13      9.93 o
   4   4   6      123.20      101.41      4.29 o
   6   4   6        2.76        4.01      1.92 o
   8   4   6        2.33        3.83      2.67 o
  10   4   6        5.29       10.92      7.65 o
  12   4   6        4.25        2.26      3.58 o
 -11   5   6       95.59       94.91      8.84 o
  -9   5   6      355.34      359.01     15.50 o
  -7   5   6      335.75      315.38     13.47 o
  -5   5   6      299.23      278.13     12.42 o
  -3   5   6       41.91       43.70      5.33 o
  -1   5   6     1994.59     1986.84     31.62 o
   1   5   6      627.08      486.60     12.42 o
   3   5   6        6.01       -1.59      2.42 o
   5   5   6       33.06       34.15      3.11 o
   7   5   6      105.62      111.20      5.56 o
   9   5   6       54.45       55.36      9.51 o
  11   5   6        2.21        5.24      6.39 o
  13   5   6        0.16       16.91      6.52 o
 -12   6   6      222.09      211.42     13.47 o
 -10   6   6      110.84       98.91      8.98 o
  -8   6   6      181.97      190.31     11.36 o
  -6   6   6       49.77       59.84      6.17 o
  -4   6   6     1708.49     1666.07     40.26 o
  -2   6   6      839.46      735.70     20.03 o
   0   6   6      296.71      275.58     11.68 o
   2   6   6       86.48       98.34      5.59 o
   4   6   6       77.60      112.29      7.08 o
   6   6   6       21.68       27.08      4.22 o
   8   6   6       10.37       18.41      4.57 o
  10   6   6       10.83       10.88      4.28 o
 -13   7   6      104.87      131.60     11.78 o
 -11   7   6        6.00       12.70      5.33 o
  -9   7   6       95.14       81.36      7.79 o
  -7   7   6      594.68      576.37     14.69 o
  -5   7   6        3.14        4.63      7.75 o
  -3   7   6       18.07       23.54      3.67 o
  -1   7   6      830.99      950.21     19.31 o
   1   7   6      161.74      145.71      6.87 o
   3   7   6       42.55       42.71      6.38 o
   5   7   6      462.29      455.98     13.00 o
   7   7   6        5.85        2.77      4.31 o
   9   7   6       41.32       66.13      6.48 o
  11   7   6        1.48       11.61      8.56 o
 -14   8   6       57.40       41.95      8.00 o
 -12   8   6       79.29       86.91      9.47 o
 -10   8   6      126.64      106.27      9.75 o
  -8   8   6      304.91      278.78     14.17 o
  -6   8   6      173.48      166.99      7.68 o
  -4   8   6      299.43      295.39     10.05 o
  -2   8   6      227.42      202.69      8.18 o
   0   8   6       17.50       15.38      3.37 o
   2   8   6       12.04       17.09      3.51 o
   4   8   6      476.40      412.85     12.59 o
   6   8   6       69.54       58.46      7.44 o
   8   8   6       23.74       18.15      4.80 o
  10   8   6       22.39       30.11      6.10 o
 -13   9   6       14.43       12.42      5.68 o
 -11   9   6      147.25      165.34     13.05 o
  -9   9   6      119.64      116.57      7.05 o
  -7   9   6      243.32      244.84     14.35 o
  -5   9   6      170.83      177.13     13.50 o
  -3   9   6     1021.74     1019.37     21.22 o
  -1   9   6       99.37      113.73      6.41 o
   1   9   6      116.61      105.63      6.37 o
   3   9   6       28.96       36.31      4.87 o
   5   9   6       76.23       62.75      5.95 o
   7   9   6       33.78       21.48      5.09 o
   9   9   6       21.30       31.77      5.94 o
 -12  10   6       30.12       49.87      8.00 o
 -10  10   6       57.78       75.55      8.91 o
  -8  10   6       91.37       81.94      5.91 o
  -6  10   6      193.50      205.70      8.84 o
  -4  10   6       68.07       52.46      7.72 o
  -2  10   6      534.37      504.11     14.12 o
   0  10   6      216.46      216.55      9.02 o
   2  10   6       49.15       58.91      5.63 o
   4  10   6       19.91       23.14      4.78 o
   6  10   6      138.37      152.60      8.62 o
   8  10   6        8.17       13.03      4.05 o
 -11  11   6       35.20       68.53      8.98 o
  -9  11   6        0.80        3.30      4.77 o
  -7  11   6       35.59       34.56      4.48 o
  -5  11   6      894.64      802.64     19.20 o
  -3  11   6      138.77      133.00      7.41 o
  -1  11   6      178.49      168.44      8.42 o
   1  11   6      135.11      121.78      7.38 o
   3  11   6      185.43      200.37     14.91 o
   5  11   6       21.48       23.89      5.51 o
   7  11   6        0.73        0.31      4.58 o
 -10  12   6        0.90        3.23      5.05 o
  -8  12   6       28.04       24.55      6.38 o
  -6  12   6        0.94        2.91      3.51 o
  -4  12   6       48.88       44.06      8.98 o
  -2  12   6        0.74       -0.46      5.51 o
   0  12   6       81.19       79.28      6.49 o
   2  12   6       72.22       71.37     11.26 o
   4  12   6       17.32       22.32      6.07 o
   6  12   6       51.26       54.54     14.28 o
   8  12   6        4.56       15.43      7.72 o
  -7  13   6        6.96       13.37      7.23 o
  -5  13   6      177.91      171.15      8.92 o
  -3  13   6       18.23       17.56      4.34 o
  -1  13   6       72.86       73.72     12.31 o
   1  13   6       20.88        9.33      4.63 o
   3  13   6       57.33       58.03      6.55 o
   5  13   6       24.39       15.67      9.58 o
  -6  14   6       78.71      100.20     10.31 o
  -4  14   6       15.78       19.91     12.28 o
  -2  14   6       43.28       53.75      6.49 o
   0  14   6       19.80       25.97      5.22 o
   2  14   6       35.51       35.85      5.97 o
   4  14   6       14.75        5.12      7.96 o
  -5  15   6       10.09        7.58      7.51 o
  -3  15   6        5.81        2.60      7.23 o
  -1  15   6       12.68       10.65      5.32 o
  -5   1   7      360.92      350.60     11.85 o
  -3   1   7     2148.21     2115.22     29.86 o
  -1   1   7      240.57      239.31      8.73 o
   1   1   7      678.62      651.53     20.55 o
   3   1   7      850.64      832.51     22.17 o
   5   1   7      220.62      231.75     11.61 o
   7   1   7       85.46       61.88      5.23 o
   9   1   7       15.75       22.10      5.86 o
  11   1   7        2.76        8.67      4.84 o
  -6   2   7     1628.35     1584.00     35.63 o
  -4   2   7       75.78       68.60      5.47 o
  -2   2   7      312.14      325.85      8.10 o
   0   2   7      143.21      142.82      8.98 o
   2   2   7      100.45       88.67      4.75 o
   4   2   7       36.94       48.68      3.45 o
   6   2   7      100.15       93.76      5.58 o
   8   2   7       43.80       40.13      4.56 o
  10   2   7       19.39       25.00      7.33 o
  12   2   7        3.47       13.16      4.40 o
  -7   3   7     1218.52     1272.75     31.08 o
  -5   3   7      872.84      862.53     23.22 o
  -3   3   7       32.85       23.99      4.28 o
  -1   3   7       83.92       87.40      7.16 o
   1   3   7      155.10      137.56      9.40 o
   3   3   7       78.35       63.14      5.14 o
   5   3   7       93.62       81.32      3.80 o
   7   3   7       54.33       72.70      4.62 o
   9   3   7       38.24       47.69      4.78 o
  11   3   7       22.47       30.15     10.42 o
  -8   4   7      866.44      944.89     26.45 o
  -6   4   7      295.22      324.85     13.47 o
  -4   4   7      976.92      985.01     27.08 o
  -2   4   7       54.16       69.31      7.58 o
   0   4   7      336.51      366.24     15.36 o
   2   4   7      504.13      432.34     11.98 o
   4   4   7      109.70       92.09      5.47 o
   6   4   7       28.97       35.70      4.91 o
   8   4   7       33.27       23.75      4.32 o
  10   4   7       22.04       33.53      9.93 o
  -9   5   7      304.53      312.93     14.45 o
  -7   5   7      409.11      353.89     14.94 o
  -5   5   7       44.54       30.86      4.70 o
  -3   5   7      573.58      555.01     18.87 o
  -1   5   7      458.94      455.56     12.30 o
   1   5   7      492.65      432.52     12.27 o
   3   5   7        8.36        6.42      2.95 o
   5   5   7      172.24      161.68      7.34 o
   7   5   7       57.66       50.75      6.87 o
   9   5   7        2.15        1.51      3.72 o
  11   5   7        3.89        2.94      4.05 o
 -10   6   7      256.33      255.90     14.10 o
  -8   6   7       45.43       42.16      5.89 o
  -6   6   7      930.39      829.84     25.67 o
  -4   6   7      146.57      132.86      9.47 o
  -2   6   7      387.24      365.98     11.96 o
   0   6   7      310.14      308.70     13.85 o
   2   6   7      654.97      667.29     30.76 o
   4   6   7      217.17      235.92      9.07 o
   6   6   7      143.23      158.23      7.68 o
   8   6   7        1.07       -0.88      3.73 o
  10   6   7        5.04       12.04      4.50 o
 -11   7   7      115.50      111.89     10.38 o
  -9   7   7      541.05      519.44     20.97 o
  -7   7   7      142.23      122.62      9.61 o
  -5   7   7       65.93       53.42     12.77 o
  -3   7   7      108.99      124.01      9.36 o
  -1   7   7      550.70      574.81     14.80 o
   1   7   7      406.30      451.54     17.08 o
   3   7   7      169.79      150.49      7.48 o
   5   7   7       71.63       63.10      5.47 o
   7   7   7       32.96       37.94      5.22 o
   9   7   7       31.45       49.76     10.59 o
 -12   8   7        9.37       27.99      6.31 o
 -10   8   7      212.77      220.82     14.17 o
  -8   8   7       59.62       51.25     16.27 o
  -6   8   7      183.35      178.72     11.43 o
  -4   8   7      228.78      219.27      9.00 o
  -2   8   7      206.17      180.85      8.22 o
   0   8   7      128.08      111.22      6.68 o
   2   8   7       84.63       95.24      6.30 o
   4   8   7       25.11       18.66      4.36 o
   6   8   7      177.36      165.68      8.41 o
   8   8   7       15.79       15.06      4.44 o
 -13   9   7        4.70        7.65      5.47 o
 -11   9   7      100.03       96.52     10.10 o
  -9   9   7      151.48      147.60      9.01 o
  -7   9   7       22.21       28.10      4.19 o
  -5   9   7       95.97       99.76      6.46 o
  -3   9   7      311.00      275.48     12.73 o
  -1   9   7       40.78       60.89      5.47 o
   1   9   7       28.57       24.57      3.94 o
   3   9   7       85.19      103.67      6.76 o
   5   9   7       87.33       83.79      6.72 o
   7   9   7       18.65       21.19      5.14 o
 -12  10   7       14.49       23.71      6.73 o
 -10  10   7       73.28       74.92      9.33 o
  -8  10   7       84.10       95.28      6.65 o
  -6  10   7        8.75       10.34      5.16 o
  -4  10   7      186.18      189.52      8.81 o
  -2  10   7      362.44      364.73     12.11 o
   0  10   7      256.76      218.12      9.54 o
   2  10   7      108.57      101.67      6.98 o
   4  10   7       30.18       36.26      9.08 o
   6  10   7       69.07       65.59      6.80 o
   8  10   7       26.71       41.87     11.78 o
 -11  11   7        0.83        1.54      5.05 o
  -9  11   7       25.87       38.23      7.01 o
  -7  11   7       37.07       43.44      5.07 o
  -5  11   7       21.63       18.25      4.04 o
  -3  11   7      126.58      109.01      8.77 o
  -1  11   7        8.24       13.32      3.90 o
   1  11   7       95.41       85.43      6.68 o
   3  11   7       36.85       25.02      5.21 o
   5  11   7       30.68       38.57      5.97 o
   7  11   7       33.44       29.35      5.83 o
  -8  12   7       68.68       63.06      5.98 o
  -6  12   7       11.20        9.46      4.63 o
  -4  12   7      112.47      112.42      7.38 o
  -2  12   7      136.56      135.31      8.09 o
   0  12   7       75.27       67.26      6.23 o
   2  12   7       59.50       65.15      6.27 o
   4  12   7        1.44       -6.92     10.70 o
   6  12   7       11.67        6.73      6.66 o
  -7  13   7       12.74       10.03      4.09 o
  -5  13   7        4.54        0.92      6.42 o
  -3  13   7        6.78        9.44      4.17 o
  -1  13   7       48.76       49.23      5.89 o
   1  13   7        4.96        8.03     11.19 o
   3  13   7       57.75       61.49      6.72 o
  -6  14   7       13.23       15.29      7.65 o
  -4  14   7       43.81       36.61      5.68 o
  -2  14   7       45.39       44.27      5.85 o
   0  14   7       22.72       34.36     11.54 o
   0   0   8      102.94       90.42      7.23 o
   2   0   8      136.66      108.94      8.49 o
   4   0   8      104.18       68.39      6.52 o
   6   0   8      599.77      595.13     21.25 o
   8   0   8       21.56       16.06      5.12 o
  10   0   8       11.84       31.85      8.84 o
  -3   1   8       91.35      114.76      7.30 o
  -1   1   8      173.13      180.63      6.67 o
   1   1   8       60.88       79.80      5.08 o
   3   1   8      120.44      119.23      6.27 o
   5   1   8       74.43       71.11      5.05 o
   7   1   8        4.91       11.28      3.50 o
   9   1   8       34.48       65.27      6.14 o
  11   1   8        4.66       15.59      4.76 o
  -4   2   8      153.76      130.54      8.07 o
  -2   2   8      946.35      958.42     26.24 o
   0   2   8      283.62      266.12     14.27 o
   2   2   8       48.70       21.68      5.33 o
   4   2   8       34.40       38.45      2.93 o
   6   2   8       48.58       49.80      3.85 o
   8   2   8       24.70       33.83     15.33 o
  10   2   8        9.89       15.11      6.98 o
  -5   3   8      267.64      252.81     11.36 o
  -3   3   8      639.43      567.49     18.80 o
  -1   3   8       37.34       25.39      4.70 o
   1   3   8      104.39       74.71      7.37 o
   3   3   8      183.25      233.21      8.98 o
   5   3   8       16.04       10.14      3.52 o
   7   3   8       19.98       19.29      4.30 o
   9   3   8        6.47        8.26      3.71 o
  11   3   8        8.82        5.33      5.12 o
  -6   4   8      172.91      163.93      9.68 o
  -4   4   8      142.81      152.15      9.19 o
  -2   4   8        6.58       19.43      4.42 o
   0   4   8      599.58      680.50     23.29 o
   2   4   8       66.39       92.26      6.02 o
   4   4   8       25.43       42.95      5.72 o
   6   4   8       16.94       23.23      6.31 o
   8   4   8       25.27       20.56      9.47 o
  10   4   8        0.66        6.64      3.96 o
  -7   5   8      334.33      367.22     15.36 o
  -5   5   8      432.63      427.69     16.55 o
  -3   5   8      249.21      274.56     13.40 o
  -1   5   8      227.53      262.91     13.75 o
   1   5   8       31.78       19.59      3.82 o
   3   5   8      197.99      204.91      8.68 o
   5   5   8       63.22       73.56      5.41 o
   7   5   8        9.29       17.63      4.34 o
   9   5   8        3.77       12.22      3.84 o
  -8   6   8      178.49      177.19     11.43 o
  -6   6   8      485.15      555.71     20.48 o
  -4   6   8      145.57      154.68     10.38 o
  -2   6   8      127.37      147.84      7.49 o
   0   6   8      157.16      142.20      7.34 o
   2   6   8      241.53      217.26      9.14 o
   4   6   8        7.68        8.82      3.38 o
   6   6   8       13.09        3.72      4.91 o
   8   6   8        5.90       12.59      4.01 o
  -9   7   8      220.77      230.08     13.89 o
  -7   7   8      284.35      248.46     13.82 o
  -5   7   8       42.43       31.18      6.49 o
  -3   7   8      411.76      335.53     11.43 o
  -1   7   8      280.46      215.22     14.38 o
   1   7   8       24.37       23.92      5.33 o
   3   7   8       41.31       29.09      4.35 o
   5   7   8        2.05       -0.31      4.14 o
   7   7   8       34.97       50.91      5.85 o
   9   7   8       10.60       24.22      5.93 o
 -10   8   8       14.66       20.72      4.54 o
  -8   8   8      251.30      237.47     10.09 o
  -6   8   8      139.12       97.75      6.66 o
  -4   8   8      320.87      280.37     12.00 o
  -2   8   8       92.93      110.90      6.91 o
   0   8   8       47.50       59.04      5.56 o
   2   8   8       14.51       30.67     13.29 o
   4   8   8       63.91       88.28      7.65 o
   6   8   8       50.98       40.02      5.24 o
   8   8   8        0.38        9.10      4.30 o
 -11   9   8        6.31       11.08      4.98 o
  -9   9   8       48.16       53.08      5.61 o
  -7   9   8       21.45       21.65      4.33 o
  -5   9   8      151.91      126.22     17.12 o
  -3   9   8       71.68       70.25      5.90 o
  -1   9   8      139.05      144.62      7.78 o
   1   9   8      122.70      113.48      7.18 o
   3   9   8       23.44       28.13      6.38 o
   5   9   8       56.04       74.61      6.43 o
   7   9   8       16.09       27.71      8.77 o
 -12  10   8        8.54       11.50      5.89 o
 -10  10   8        8.63        8.91      5.12 o
  -8  10   8       12.23       12.81      3.97 o
  -6  10   8       51.25       54.96      7.30 o
  -4  10   8      101.73      119.92      7.42 o
  -2  10   8       51.07       64.65      5.63 o
   0  10   8       22.45       24.94      4.63 o
   2  10   8      102.93      111.77     19.29 o
   4  10   8       39.44       41.60      5.50 o
   6  10   8        7.24        6.26      4.76 o
  -9  11   8       41.23       48.82      5.65 o
  -7  11   8      128.56      143.71      8.45 o
  -5  11   8       49.48       68.53     11.85 o
  -3  11   8       36.93       38.30      4.98 o
  -1  11   8       11.36       14.04      3.77 o
   1  11   8      168.34      191.65      9.52 o
   3  11   8       99.35      106.36      8.49 o
   5  11   8        2.00        7.26     12.42 o
  -8  12   8       12.70       28.87      4.75 o
  -6  12   8       24.58       25.15      4.79 o
  -4  12   8        1.71       -3.52      3.52 o
  -2  12   8       70.37       55.36      6.45 o
   0  12   8       15.16       17.84      4.33 o
   2  12   8        0.89        4.77      3.92 o
   4  12   8       18.46       13.94      5.34 o
  -7  13   8       27.47       34.51      8.00 o
  -5  13   8       30.19       34.76      5.48 o
  -3  13   8        6.69        7.33      4.23 o
  -1  13   8       27.53       40.51      5.53 o
   1  13   8       14.71       18.84      4.75 o
  -1   1   9      508.76      467.04     17.54 o
   1   1   9      164.83      188.02      9.05 o
   3   1   9       98.94      103.80      6.32 o
   5   1   9       10.04       13.10      5.44 o
   7   1   9       23.01       23.01      5.54 o
   9   1   9        7.14       17.26      5.54 o
  -4   2   9      424.45      447.05     15.78 o
  -2   2   9      215.21      247.13     12.28 o
   0   2   9       76.36       72.81      7.01 o
   2   2   9      283.54      244.04     14.10 o
   4   2   9       21.90       16.66      3.72 o
   6   2   9        6.90        9.71      3.69 o
   8   2   9       17.15       10.53      3.82 o
  10   2   9        3.47       11.93      5.19 o
  -5   3   9       52.35       51.49      6.03 o
  -3   3   9      104.62      109.43      8.49 o
  -1   3   9      142.51      113.36      8.91 o
   1   3   9      169.61      159.30     11.43 o
   3   3   9      179.64      224.38      9.82 o
   5   3   9       29.88       35.77      4.76 o
   7   3   9       15.54       19.62      4.18 o
   9   3   9       14.70       22.18     14.31 o
  -6   4   9      832.96      750.65     23.29 o
  -4   4   9      138.80      145.56      9.61 o
  -2   4   9       54.86       51.63      6.59 o
   0   4   9      168.16      158.95     11.08 o
   2   4   9       19.89       35.24      4.63 o
   4   4   9       20.79       14.01      3.81 o
   6   4   9       28.29       38.65      4.98 o
   8   4   9        1.34        9.93      3.81 o
  -7   5   9      158.14      181.96     11.29 o
  -3   5   9       15.35       36.41      5.68 o
  -1   5   9      405.92      415.69     18.52 o
   1   5   9       38.09       30.80      4.46 o
   3   5   9      155.04      126.47      7.27 o
   5   5   9       15.48        7.37      5.54 o
   7   5   9       13.19       19.02      4.21 o
   9   5   9        4.11       14.66      5.68 o
  -6   6   9      155.27      142.33     10.66 o
  -4   6   9        0.53        4.70      4.00 o
  -2   6   9      426.58      390.15     12.75 o
   0   6   9      261.05      218.65      9.51 o
   2   6   9       49.21       78.44      6.08 o
   4   6   9       32.90       41.94      4.78 o
   6   6   9        0.65        3.47      3.77 o
   8   6   9        2.09        7.25      4.16 o
  -7   7   9       98.35      115.88      9.89 o
  -5   7   9      149.68      155.06      8.13 o
  -3   7   9      380.87      387.83     12.94 o
  -1   7   9        1.93        3.97      6.73 o
   1   7   9       14.95       24.70      4.26 o
   3   7   9       23.75       18.74      3.98 o
   5   7   9        1.66        0.56      3.23 o
   7   7   9       27.56       31.76      5.17 o
 -10   8   9       63.36       69.87      9.89 o
  -8   8   9       52.18       43.16      5.22 o
  -6   8   9       53.90       48.99      5.45 o
  -4   8   9       20.84       40.41      5.68 o
  -2   8   9      109.46      108.20      7.18 o
   0   8   9       19.08       19.87      9.65 o
   2   8   9       39.93       50.57      6.00 o
   4   8   9       73.86       63.93      5.90 o
   6   8   9        0.98       21.04      6.80 o
  -9   9   9      102.94       87.51      7.75 o
  -7   9   9      102.92      116.61      7.58 o
  -5   9   9        6.55        6.12      3.75 o
  -3   9   9       55.82       65.63      5.96 o
  -1   9   9        8.54       10.42      4.42 o
   1   9   9        6.22        5.14      4.10 o
   3   9   9       10.47       10.14      4.17 o
   5   9   9        8.20       12.06      4.33 o
 -10  10   9       11.17       23.44      5.02 o
  -8  10   9        6.51       10.64      4.30 o
  -6  10   9       36.27       40.16      5.25 o
  -4  10   9       59.76       66.85      6.11 o
  -2  10   9      134.34      148.09      9.29 o
   0  10   9       49.24       70.27      6.22 o
   2  10   9       32.25       39.19      5.16 o
   4  10   9       60.14       72.64      6.71 o
   6  10   9       45.67       41.39      8.28 o
  -9  11   9       11.83       17.19      4.54 o
  -7  11   9        6.92       13.62      4.15 o
  -5  11   9       43.48       42.38      5.52 o
  -3  11   9        2.13       -2.84      3.72 o
  -1  11   9      113.32      107.56      7.53 o
   1  11   9       10.27       14.54      5.89 o
   3  11   9       23.58       22.14      4.96 o
   5  11   9        8.91       11.36      6.31 o
  -8  12   9       16.61       25.53      7.65 o
  -6  12   9       51.33       56.54      6.02 o
  -4  12   9       70.47       59.32      6.11 o
  -2  12   9       17.09       10.25      4.44 o
   0  12   9       10.78       12.09      4.47 o
   2  12   9        0.89       -3.37      5.05 o
   2   0  10      129.71      143.24     10.73 o
   4   0  10      210.94      280.59     16.70 o
  -1   1  10       82.47      119.04      8.70 o
   1   1  10       55.55       85.86      8.35 o
   3   1  10       20.90       30.75      4.56 o
   5   1  10        4.90        8.56      5.40 o
   7   1  10       31.64       20.55      6.80 o
  -2   2  10      251.95      297.92     13.96 o
   0   2  10       58.12       41.04      6.10 o
   2   2  10       77.23       78.42      8.70 o
   4   2  10       18.69       27.18      4.33 o
   6   2  10       31.03       60.97      9.61 o
   8   2  10        2.01        8.11      3.72 o
  -3   3  10       61.47       73.87      7.79 o
  -1   3  10       19.30       18.17      5.05 o
   1   3  10       22.26       23.50      5.33 o
   3   3  10       62.88       56.32      5.65 o
   5   3  10        1.29        2.51      8.21 o
   7   3  10        1.16        1.95      3.53 o
   9   3  10        0.07        4.70      5.61 o
  -4   4  10       58.24       57.38      7.01 o
  -2   4  10       12.09        7.16      4.35 o
   0   4  10       74.93       64.11      7.79 o
   2   4  10        1.22        5.14      9.33 o
   4   4  10       34.02       46.16      8.07 o
   6   4  10        7.04       10.80      3.97 o
   8   4  10        2.04        5.33      5.12 o
  -5   5  10      378.39      302.55     15.08 o
  -3   5  10       67.47       73.44      7.86 o
  -1   5  10       76.24       96.52      9.26 o
   1   5  10       88.31       82.33     11.01 o
   3   5  10       14.04       17.08      4.17 o
   5   5  10       13.83       28.13      6.87 o
   7   5  10        2.44        2.70      4.14 o
  -6   6  10       11.57       21.32      5.96 o
  -4   6  10        9.97       23.22      5.89 o
  -2   6  10       93.87      129.98     10.59 o
   0   6  10      163.88      177.09      8.96 o
   2   6  10        4.45        8.10      7.65 o
   4   6  10        7.55       14.20      4.01 o
   6   6  10        2.45        8.35      4.16 o
  -5   7  10       17.80       23.84      4.88 o
  -3   7  10      175.60      201.14      9.57 o
  -1   7  10       31.80       20.62      6.10 o
   1   7  10       50.02       66.14     10.87 o
   3   7  10       53.50       64.28      5.96 o
   5   7  10        4.87       11.85      5.89 o
 -10   8  10       33.77       42.72      9.47 o
  -8   8  10       27.02       47.70      9.12 o
  -6   8  10      143.12      166.02      8.90 o
  -4   8  10       18.27       16.53      4.40 o
  -2   8  10       87.61       97.88      7.14 o
   0   8  10        2.43       15.24      4.54 o
   2   8  10       23.12       30.48      4.86 o
   4   8  10       10.48       11.35      4.02 o
  -9   9  10       70.94       79.76     10.80 o
  -7   9  10       65.67       69.37      6.57 o
  -5   9  10       55.91       42.87      6.17 o
  -3   9  10        3.06       19.82      4.36 o
  -1   9  10       59.40       71.35      6.33 o
   1   9  10       68.32       83.33      6.66 o
   3   9  10        9.74        4.58      3.98 o
   5   9  10       17.43       22.94      6.66 o
  -8  10  10       32.35       45.72      5.80 o
  -6  10  10        5.65        8.93      4.20 o
  -4  10  10        0.22        6.22      7.75 o
  -2  10  10        4.73       15.16      9.65 o
   0  10  10       21.90       24.80      5.79 o
   2  10  10       16.34       18.26      7.75 o
   4  10  10        5.98        4.84      5.68 o
  -7  11  10        8.30       23.36      6.59 o
  -5  11  10        1.40        6.40      4.02 o
  -3  11  10       24.52       29.94      5.31 o
  -1  11  10       69.31       78.77      7.86 o
   1  11  10        8.00        6.65      4.14 o
   3   1  11       35.11       46.23      7.30 o
   5   1  11       40.13       36.63     15.01 o
   7   1  11       16.75       31.99      7.79 o
   2   2  11        5.33        1.61      4.70 o
   4   2  11       50.21       59.91      8.77 o
   6   2  11        5.73       10.17      5.96 o
  -1   3  11       19.44       36.90      6.17 o
   1   3  11       46.38       51.21      7.51 o
   3   3  11        6.13       18.31      6.17 o
   5   3  11        6.10       13.14      4.41 o
  -2   4  11      131.22      175.16     12.00 o
   0   4  11       11.67       15.99      5.61 o
   2   4  11       26.05       36.12      5.25 o
   4   4  11        1.52       11.01      6.10 o
   6   4  11        1.93        3.30      3.84 o
  -3   5  11       16.65       30.65      6.59 o
  -1   5  11       50.49       49.38      7.51 o
   1   5  11       76.43       94.97      7.11 o
   3   5  11        4.33       12.78      4.24 o
   5   5  11        4.83        3.74      3.99 o
  -4   6  11       76.24       78.92      8.56 o
  -2   6  11       11.37       17.03      7.79 o
   0   6  11       14.73        7.10      3.97 o
   2   6  11        0.45       -3.36      3.78 o
   4   6  11       47.29       57.87      8.98 o
   6   6  11        7.91       14.59      6.52 o
  -5   7  11       50.28       53.94      8.91 o
  -3   7  11       16.23       18.22      4.49 o
  -1   7  11        3.04        3.06      6.45 o
   1   7  11       11.17       17.09      4.70 o
   3   7  11       10.21       10.05      4.29 o
  -8   8  11       56.79       69.38     10.24 o
  -6   8  11        0.50       10.10      6.66 o
  -4   8  11       52.64       45.88      5.74 o
  -2   8  11       25.22       29.16     12.14 o
   0   8  11        8.20        8.69      6.66 o
   2   8  11        8.32       11.59      4.42 o
   4   8  11        3.59        2.74      5.40 o
  -7   9  11        1.68       16.27      7.93 o
  -5   9  11       53.86       51.63      6.06 o
  -3   9  11        7.04       19.56      4.38 o
  -1   9  11        6.36       12.64      4.26 o
   1   9  11        8.51       18.70     13.54 o
   3   9  11        5.27        1.96      5.05 o
  -6  10  11       73.08       86.70      9.96 o
  -4  10  11        3.29       12.63      5.75 o
  -2  10  11        8.41       14.59      6.45 o
   0  10  11       33.17       38.51      8.49 o
   6   0  12       21.81       27.92      7.65 o
   5   1  12        1.62        7.93      6.94 o
   4   2  12        4.27       12.35      6.17 o
   3   3  12        0.98        5.47      5.54 o
   5   3  12       15.97       17.89      7.08 o
   2   4  12        5.44       10.66      4.38 o
   4   4  12        8.89        3.02      6.66 o
  -1   5  12       19.78       33.74      7.37 o
   1   5  12        0.50       10.37      4.41 o
   3   5  12        0.78       11.01      5.82 o
   5   5  12        7.89       15.29      6.80 o
  -2   6  12       42.56       53.59      8.14 o
   0   6  12        8.79        8.26      4.09 o
   2   6  12        4.31       16.26      4.77 o
  -5   7  12       41.06       39.77      8.91 o
  -3   7  12        6.38       13.61      6.45 o
  -1   7  12       23.31       26.40      5.38 o
   1   7  12       19.63       16.80      4.56 o
   3   7  12        0.94        2.24      5.47 o
  -2   8  12        9.32        7.67      5.26 o
   0   8  12        2.64       13.42      4.80 o
  -3   9  12       12.27       23.92      6.66 o
  -1   9  12       37.27       43.77      8.14 o
   0   4  13       26.45       46.30      8.14 o
  -1   5  13       13.22       18.87      6.52 o
   1   5  13        1.28        8.56      5.75 o
 
